# Supplementary material for: SIV-induced terminally differentiated adaptive NK cells in lymph nodes associated with enhanced MHC-E restricted activity
Source: Nat Commun. 2021 Feb 24;12:1282. doi: 10.1038/s41467-021-21402-1 (PMC7904927; doi:10.1038/s41467-021-21402-1)
Supplement: Supplementary file 4 — Source Data [file 41467_2021_21402_MOESM4_ESM.xlsx]

## Sheet: Figure 1C
	MAC NKG2a/clow CD16-							MAC NKG2a/cHIGH CD16-							MAC NKG2a/cHIGH CD16+							MAC NKG2a/clow CD16+
	Monkey							Monkey							Monkey							Monkey
Time	CA552	CA275	CBB001	CA797	CE355	CG588		CA552	CA275	CBB001	CA797	CE355	CG588		CA552	CA275	CBB001	CA797	CE355	CG588		CA552	CA275	CBB001	CA797	CE355	CG588
-21	7.63	9.47	9.35	11.6	3.68	8.01		2.71	2.31	13.8	5.15	7.87	10.4		62.7	76	71.5	35.8	79.9	74.5		27.1	12.2	5.53	47.3	8.49	7.11
-15	0.0862	3.58	3.64	10.6	12.3	20.6		8.79	8.38	11.2	0.93	8.93	12.5		90.5	74.1	77.9	79.3	69.9	59.6		0.615	13.9	7.32	9.26	8.63	7.18
-7	5.73	0.615	9.84	6.57	15.7	14.8		9.83	11.4	17	8.41	1.11	1.3		79.2	85.9	65.9	77.7	77.1	81.3		5.28	2.08	7.25	7.34	6.18	2.54
0	5.73	3.58	9.35	10.6	12.3	14.8		8.79	8.38	13.8	5.15	7.87	10.4		79.2	76	71.5	77.7	77.1	74.5		5.28	12.2	7.25	9.26	8.49	7.11
2	3.08	6.6	10.9	6.43	10.6	14.2		8.26	3.06	26.9	3.56	11	6.8		86.4	26.9	55.4	40.5	0.217	18.7		2.27	63.4	6.78	49.5	78.2	60.2
4	96.6	78.8	30.3	86.3	5.8	57.1		0	0	4.9	2.11	10.4	10.4		0	1.32	5.39	2.11	76	7.07		3.39	19.2	59.5	9.47	7.83	25.5
7	82.8	91.1	32.5	93.8	14.7	40.1		0.592	1.61	11.2	1.79	18.5	21.9		1.78	0	17.3	1.79	60.2	21.9		14.2	6.45	39.1	2.68	6.57	16.1
9	24.8	5.74	16.3	38.1	22.8	17.4		6.41	16.3	23.3	8.7	16.8	23.4		14.4	61.6	52.9	10.5	53.2	52.2		54.4	16.3	7.42	42.6	7.11	6.98
11	5.46	38.3	28.9	67.8	12.9	22		19.7	44.2	28.3	11.1	26.2	31		69	6.31	29.1	3.4	54.7	40.3		5.84	11.4	13.7	17.9	6.11	6.76
14	20.5	31.2	18.7	14	13.5	16.6		13.5	9.59	29.7	14.3	28.3	33.1		32.2	5.48	42.1	51	52.4	45.8		33.9	53.7	9.520001	20.9	5.76	4.46
21	39.2	3.89	19.5	20.3	34.5	18.1		24.7	20.6	17.4	22.8	26.1	23.2		14.4	73.4	30	33.9	20.3	37.7		21.8	2.05	33.1	23	19	20.9
28	37	45.7	6.05	19.8	5.07	6.64		5.11	3.97	17.3	29.4	10.2	14.3		5.17	1.3	67.2	37.3	73.7	69.8		52.7	49	9.46	13.5	11.1	9.26
35	35.5	36.4	18.5	10.2	13.7	17.1		11.9	8.13	30.6	29.6	22	41.1		16.1	6.4	41.1	53.1	54.1	34.8		36.5	49	9.91	7.02	10.2	6.91
80	54.9	10.5	1.71	12.2	14.1	3.25		27.4	72	20	50.5	48.1	10.8		9.38	16.3	76.8	35.4	35.9	75.8		8.3	1.1	1.57	1.92	1.68	10.2
150	22.3	19.1	14.9	8.88	9.13	9.3		26.3	12.7	39.7	19.1	50	89.9		34.2	29.2	38.3	61.4	38.1	0.845		17.4	39.1	6.92	10.6	2.82	0
220	27.6	41.5	18.9	12.9	14.9	19.9		16.5	7.82	17.2	15.9	68.8	63.8		21.8	7.02	36.7	52.1	14.9	14.7		34.3	43.5	27.3	19.1	1.4	1.38

## Sheet: Figure 1d
		AGM NKG2a/clow CD16-							AGM NKG2a/cHIGH CD16-							AGM NKG2a/cHIGH CD16+							AGM NKG2a/clow CD16+
		Monkey							Monkey							Monkey							Monkey
	Time	SV083	SV091	SV092	SV093	SV101	SV104		SV083	SV091	SV092	SV093	SV101	SV104		SV083	SV091	SV092	SV093	SV101	SV104		SV083	SV091	SV092	SV093	SV101	SV104
	-21	2.34	7.59	10.3	9.76	4.85	5.82		3.7	10.6	5	10.4	7.91	1.93		1.96	2.53	2.78	2.16	1.23	3.08		92	79.3	82	77.7	86	89.2
	-15	3.52	6.58	9.45	9.13	4.3	5		4.67	3.61	6.42	10.7	7.87	2.01		1.77	1.38	1.7	8.73	2.01	1.95		90	88.4	82.4	71.4	85.8	91.1
	-7	6.35	3.63	9.06	7.19	4.74	9.79		4.64	5.44	8.76	16.8	1.74	14.7		6.25	3.49	3.22	1.88	3.66	2.1		82.8	87.4	79	74.1	89.9	73.4
	0	3.52	6.58	9.45	9.13	4.74	5.82		4.64	5.44	6.42	10.7	7.87	2.01		1.96	2.53	2.78	2.16	2.01	2.1		90	87.4	82	74.1	86	89.2
	2	1.85	6.54	8.84	6.54	14.1	3.77		3.67	4.61	11.9	13.3	9.14	4.52		5.86	1.76	2.8	5.57	7.64	9.57		88.6	87.2	76.5	74.5	69.1	82.1
	4	1.98	5.24	12.5	12.8	5.51	7.76		2.83	4.23	9.26	15.8	6.39	2.42		1.47	2.35	1.56	1.69	1.46	2.5		93.7	88.2	76.6	69.7	86.6	87.3
	7	4.11	7.01	10.7	11.9	18.2	9.45		6.92	5.78	16.1	20.5	18.4	2.46		3.19	2.95	2.64	3.45	1.33	1.79		85.8	84.3	70.6	64.1	62.1	86.3
	9	3.3	6.4	4.3	11.9	10.2	11.4		12.1	11.3	15.8	23.2	13.7	14.4		3.3	2.19	4.2	1.82	6.26	3.79		81.3	80.1	75.4	63.1	69.8	70.4
	11	2.34	3.4	6.64	6.95	10.7	5.58		14.7	2.73	15.2	19.8	11.3	2.73		7.31	1.81	4.17	2.4	0.904	4.44		75.6	92.1	74	70.9	77.1	87.2
	14	4.15	9.04	5.06	9.95	13.7	4.97		16.7	24.1	2.68	25.3	13.1	2.51		4.96	4.74	0.67	2.85	1.38	10.2		74.1	62.1	91.6	61.9	71.8	82.3
	21	4.72	9.3	6	12.6	4.55	15.7		32.4	5.74	15.7	26.3	3.16	11.3		1.3	0	1.02	3.73	3.63	2.22		61.7	81.5	77.8	57.4	88.7	70.8
	28	7.33	6.66	7.13	13	3.84	11.2		21	11.2	19.5	22.1	4.35	9.49		6.95	4.59	5.32	5.96	2.64	3.18		64.7	77.6	68.1	58.9	89.1	76.1
	35	7.87	6.55	9.2	15.7	8.5	3.68		18.4	6.19	19.1	18.6	7.3	2.6		9.21	3.1	4.65	4.96	2.07	2.65		64.5	84.2	67.1	60.7	82.1	91.1
	80	6.6	12.6	9.92	14.7	3.01	5.52		15.7	16.5	15.1	12.6	2.05	5		8.55	5.27	2.94	3.14	7.82	1.82		69.1	65.6	72	69.6	87.1	87.7
	150	5.7	4.86	4.62	17.6	5.37	2.99		17.2	6.86	6.84	20.9	8.770001	2.44		10.1	3.7	2.8	4.43	2.99	9.68		67	84.6	85.6	56.8	82.9	84.9
	220	5.71	6.15	12.4	13.6	10.4	4.74		17.9	6.74	13.5	17.3	7.42	3.42		10.4	2.73	3.53	4.09	2.74	2.38		66	84.4	70.6	65	79.5	89.5

## Sheet: Figure 3b
	MAC NKG2a/clow CD16-							MAC NKG2a/cHIGH CD16-							MAC NKG2a/cHIGH CD16+							MAC NKG2a/clow CD16+
	Monkey							Monkey							Monkey							Monkey
Time	CA552	CA275	CBB001	CA797	CE355	CG588		CA552	CA275	CBB001	CA797	CE355	CG588		CA552	CA275	CBB001	CA797	CE355	CG588		CA552	CA275	CBB001	CA797	CE355	CG588
0	26.8	30	17.4	25.1	6.09	10		65.7	63	60.8	61.5	79	78.2		7.3	6.58	10.4	4.1	10.6	10.4		0.2	0.42	1.4	0.3	4.31	1.4
2	17.5	21.6	28.8	12.9	5.9	8.2		39.2	36.8	30	13.4	25.8	32.6		4.3	3.9	5.2	15	8.63	9.33		12.5	11.5	5.2	10.6	6.47	4.27
9	54.5	49.1	25.2	28.1	20.6	22.5		36.4	44.7	54.1	59.8	69.8	50.5		7.58	5.26	18.1	10.8	8.62	26.1		1.52	0.94	2.6	1.3	0.98	0.9
14	29.2	29.5	11.8	16.8	28.3	21.7		57.6	59.9	66.3	61.2	60.7	56.2		12.1	9.020001	21.2	21.2	10.7	21.3		1.1	1.579999	0.7	0.8	0.3	0.8
80	12.11	11.97	14.91	17.6	12.61	18.24		74.4	66.8	69.9	66.5	38.9	44.1		13.3	20.9	14.5	15.7	48.2	36.3		0.19	0.33	0.69	0.2	0.29	1.36
150	13.92	18.83	14.74	16.8	11.55	19.844		41.9	46.5	71.3	46.7	54.9	39.1		43.1	32	13	33.5	33.5	40.9		1.08	2.67	0.96	3	0.05	0.156
	AGM NKG2a/clow CD16-							AGM NKG2a/cHIGH CD16-							AGM NKG2a/cHIGH CD16+							AGM NKG2a/clow CD16+
	Monkey							Monkey							Monkey							Monkey
Time	SV083	SV091	SV092	SV093	SV101	SV104		SV083	SV091	SV092	SV093	SV101	SV104		SV083	SV091	SV092	SV093	SV101	SV104		SV083	SV091	SV092	SV093	SV101	SV104
0	21.6	20.4	16.4	17.5	15.2	20.3		76.109	76.1	80.8	81.083	82.12	76.46		0.881	1.93	1.71	0.55	1.4	2.01		1.41	1.57	1.09	0.867	1.28	1.23
2	20.3	21.1	12.4	25.4	34.6	33.2		69.18	67.47	75.68	59.6	55.84	51.4		2.5	1.47	4.02	5.62	2.34	4.77		8.02	9.96	7.9	9.38	7.22	10.63
9	20.1	13.22	11.16	28.2	30.5	24		63.059	70.183	78.553	49.37	54.56	53.45		0.941	0.327	0.187	2.33	1.71	5.65		15.9	16.27	10.1	20.1	13.23	16.9
14	21.2	21.9	32.4	19.5	43.2	25.3		72.77	67.26	58.86	69.96	49.53	67.07		2.58	3.64	2.29	4.59	1.67	2.68		3.45	7.2	6.45	5.95	5.6	4.95
80	22.1	20.3	31.9	30	26.3	34.3		72.72	70.81	64.146	62.58	68.17	59.09		1.25	5.39	0.574	1.42	1.97	1.2		3.93	3.5	3.38	6	3.56	5.41
150	26.8	31.8	48.7	25.8	18.8	37.8		64.01	61.08	43.23	69.761	76.466	57.448		2.15	2.05	1.35	0.169	0.584	0.802		7.04	5.07	6.72	4.27	4.15	3.95

## Sheet: Figure 3c
		MAC NKG2a/clow CD16-							MAC NKG2a/cHIGH CD16-							MAC NKG2a/cHIGH CD16+							MAC NKG2a/clow CD16+
		Monkey							Monkey							Monkey							Monkey
	Time	CA552	CA275	CBB001	CA797	CE355	CG588		CA552	CA275	CBB001	CA797	CE355	CG588		CA552	CA275	CBB001	CA797	CE355	CG588		CA552	CA275	CBB001	CA797	CE355	CG588
Perforin MFI	0	200	113	54.4	127	58.5	65.3		187	119	53.3	127	81.2	73.5		203	124	68	134	68.8	78.5		192	116	92.3	135	77.4	84
	2	506	600	488	522	449	858		511	571	414	608	426	823		594	670	577	762	608	2022		531	1161	1695	1058	236	2037
	9	937	1308	3024	953	2368	3905		1170	1216	6119	1201	3285	7421		2007	3180	9358	2309	10260	14577		1835	1477	6415	1075	3709	11125
	14	1024	1169	3300	862	3128	7662		1215	1052	7610	1237	4635	8171		2762	4594	11724	1847	10991	12552		1524	1779	1849	1081	11231	13445
	80	1671	540	222	1186	334	794		1625	526	262	863	334	836		2105	514	278	936	328	768		2287	623	266	945	272	1001
	150	1091	1298	540	1208	332	610		1032	1378	435	1274	366	678		1281	1858	785	1880	926	2208		1253	1839	975	1451	701	1417
		MAC NKG2a/clow CD16-							MAC NKG2a/cHIGH CD16-							MAC NKG2a/cHIGH CD16+							MAC NKG2a/clow CD16+
		Monkey							Monkey							Monkey							Monkey
	Time	CA552	CA275	CBB001	CA797	CE355	CG588		CA552	CA275	CBB001	CA797	CE355	CG588		CA552	CA275	CBB001	CA797	CE355	CG588		CA552	CA275	CBB001	CA797	CE355	CG588
INFg MFI	0	71.4	56.4	749	88.5	234	461		27.3	25	41	41	47.1	61.9		27.3	25	41	41	47.1	61.9		218	25.2	18.5	15.1	0.964	14.9
	2	2306	2090	483	1790	699	365		1572	1624	525	1560	450	1565		1572	1624	525	1560	450	1565		1485	1139	1214	1950	2310	3348
	9	24.2	87	461	22.9	612	394		3285	1173	4847	4136	4518	5472		3285	1173	4847	4136	4518	5472		4614	1336	7678	1343	8889	6700
	14	404	396	491	393	206	357		4113	1665	8098	14720	7689	13236		4113	1665	8098	14720	7689	13236		11380	2736	5642	1150	8614	14028
	80	383	216	394	300	65.7	260		268	92.1	11.8	294	35.9	33.3		268	92.1	11.8	294	35.9	33.3		759	111	19.2	4528	5.8	142
	150	313	1434	1679	614	687	527		1999	2607	26.7	2081	6.58	11.9		1999	2607	26.7	2081	6.58	11.9		2497	3370	5	12061	45.5	45.5
		MAC NKG2a/clow CD16-							MAC NKG2a/cHIGH CD16-							MAC NKG2a/cHIGH CD16+							MAC NKG2a/clow CD16+
		Monkey							Monkey							Monkey							Monkey
	Time	CA552	CA275	CBB001	CA797	CE355	CG588		CA552	CA275	CBB001	CA797	CE355	CG588		CA552	CA275	CBB001	CA797	CE355	CG588		CA552	CA275	CBB001	CA797	CE355	CG588
KI-67 MFI	0	180	622.5	319.5	156	246	318		504	786	549	457	527	538		207	678.6	367.2	185.4	352.8	367.2		102	402	168	123	184	179
	2	1039.5	1012.5	717	1321.5	607.5	355.5		1049	1093	776	1138	727	561		1211.4	1414.8	813.6	1499.4	702	441		769	738	381	930	312	315
	9	970.5	744	499.5	579	409.5	1138.5		2300	1543	3293	2011	1706	4511		3450.6	1967.4	4485.6	2962.8	3009.6	2034		119	129	1374	796	598	878
	14	721.5	1362	535.5	753	1491	2437.5		827	1279	3335	971	1454	2231		1002.6	1121.4	5657.4	1152	2253.6	3639.6		430	536	518	644	123	1673
	80	1090.5	600	531	840	576	898.5		2936	3498	650	2918	710	965		5634	6258.6	662.4	4959	721.8	1204.2		258	560	416	360	468	667
	150	1038	636	559.5	1248	423	858		1072	838	702	1088	623	968		1328.4	819	869.4	1359	588.6	1193.4		904	502	340	730	563	1017
		MAC NKG2a/clow CD16-							MAC NKG2a/cHIGH CD16-							MAC NKG2a/cHIGH CD16+							MAC NKG2a/clow CD16+
		Monkey							Monkey							Monkey							Monkey
	Time	CA552	CA275	CBB001	CA797	CE355	CG588		CA552	CA275	CBB001	CA797	CE355	CG588		CA552	CA275	CBB001	CA797	CE355	CG588		CA552	CA275	CBB001	CA797	CE355	CG588
CD107a MFI	0	85.5	326.3	74.2	15.2	432.634	236.63		428.9	63.7	789	283.1	262	495		116	57.3	1946	71.2	602	993		38.1	43.3	833	69.5	870	1433
	2	1421	644	553	1066	460	714		2747	2528	1487	2174	1865	2310		3657	2487	4437	3242	1855	2389		3273	2506	1124.6	2765	1895	1603
	9	925	374	1459	973	4434	4344		2.77	38.4	145	26.5	243	199		110	111	142	58.5	590	281		106	564	3265	51.1	1511	667
	14	1195	732	341	1161	152	2593		432	444	255	456	99.3	221		446	434	112	308	93.1	169		578	486	1037	975	1018	1115
	80	577	258	2.8	1046	20.8	22.3		318	161	306	166	6.04	223		264	249	112	9.71	59.7	22.2		163	44.6	111	370	45.3	686
	150	2160	2554	9.03	2162	8.09	16		469	1860	2881	891	1148	775		712	2381	4392	1969	1887	89.4		479	2461	2812	1642	1223	25.3
		AGM NKG2a/clow CD16-							AGM NKG2a/cHIGH CD16-							AGM NKG2a/cHIGH CD16+							AGM NKG2a/clow CD16+
		Monkey							Monkey							Monkey							Monkey
	Time	SV083	SV091	SV092	SV093	SV101	SV104		SV083	SV091	SV092	SV093	SV101	SV104		SV083	SV091	SV092	SV093	SV101	SV104		SV083	SV091	SV092	SV093	SV101	SV104
Perforin MFI	0	620	584	332	240	215	348		528	503	227	269	241	298		1252	1230	1657	1296	1000	231		924	865	703	569	307	597
	2	1276	1858	2581	1359	623	973		1291	1289	1252	932	283	396		3575	2706	5322	4896	3852	4730		1212	2853	3576	3918	3150	4195
	9	5750	4633	4027	3110	3140	2406		1254	1113	1149	1023	271	444		9860	6895	6293	4850	5522	5878		9003	7019	6128	5233	4263	5413
	14	1114	1257	1239	5580	6329	6835		1113	1180	971	4762	5766	4517		1875	2236	2880	2729	2369	4394		3460	3332	4447	7376	8798	4543
	80	1530	2049	2439	5210	3528	5463		655	665	660	459	354	299		1062	999	953	655	422	338		1284	1292	1329	640	431	293
	150	6524	4669	4108	5809	4979	7409		669	634	655	479	400	297		1513	1740	302	607	354	649		1909	1998	2134	2270	1701	2765
		AGM NKG2a/clow CD16-							AGM NKG2a/cHIGH CD16-							AGM NKG2a/cHIGH CD16+							AGM NKG2a/clow CD16+
		Monkey							Monkey							Monkey							Monkey
	Time	SV083	SV091	SV092	SV093	SV101	SV104		SV083	SV091	SV092	SV093	SV101	SV104		SV083	SV091	SV092	SV093	SV101	SV104		SV083	SV091	SV092	SV093	SV101	SV104
INFg MFI	0	1419	1415	86.1	489	367	1345		398	1409	856	435	275	1192		295	1856	421	505	587	1096		1847	1201	228	777	538	2261
	2	624	347	309	136	559	1450		280	628	398	331	371	578		862	880	444	308	118	1206		833	662	271	331	192	286
	9	212	673	395	255	195	674		691	923	400	178	180	268		824	82	486	229	200	229		824	694	515	205	214	464
	14	406	347	385	9.8	5.37	11.8		428	348	351	26.8	19.1	17.9		851	559	467	53.2	43.6	41.8		709	732	697	23.8	28.4	50.8
	80	677	565	844	729	547	681		648	570	783	226	789	351		719	666	1012	466	481	784		1083	750	1040	900	579	624
	150	293	227	450	23.5	25.7	12.9		261	650	681	1365	12	895		279	315	626	1239.7	332.7	935		366	349	519	630	1236	850
		AGM NKG2a/clow CD16-							AGM NKG2a/cHIGH CD16-							AGM NKG2a/cHIGH CD16+							AGM NKG2a/clow CD16+
		Monkey							Monkey							Monkey							Monkey
	Time	SV083	SV091	SV092	SV093	SV101	SV104		SV083	SV091	SV092	SV093	SV101	SV104		SV083	SV091	SV092	SV093	SV101	SV104		SV083	SV091	SV092	SV093	SV101	SV104
KI-67 MFI	0	324	313	310	261	256	239		373	382	345	888	377	953		591	366	297	1146	423	954		492	375	465	867	567	844
	2	903	1056	621	746	725	692		4138	4588	1140	3126	1288	2331		1010	1770	1205	288	1297	1226		983	875	711	877	765	750
	9	1403	765	23	764	916	298		3490	7659	4139	6369	5444	2720		1739	3225	5490	3356	3444	5770		1505	522	175	854	830	714
	14	683	606	630	1131	1011	1274		1187	2146	1132	3665	4596	1835		4197	1134	1219	1771	1602	3904		681	557	664	1205	1109	1289
	80	347	393	466	420	326	246		977	421	1043	332	365	287		875	403	1109	323	351	251		404	551	554	358	340	253
	150	315	306	306	344	339	389		372	335	343	339	346	387		376	418	301	330	327	353		386	303	387	472	314	392
		AGM NKG2a/clow CD16-							AGM NKG2a/cHIGH CD16-							AGM NKG2a/cHIGH CD16+							AGM NKG2a/clow CD16+
		Monkey							Monkey							Monkey							Monkey
	Time	SV083	SV091	SV092	SV093	SV101	SV104		SV083	SV091	SV092	SV093	SV101	SV104		SV083	SV091	SV092	SV093	SV101	SV104		SV083	SV091	SV092	SV093	SV101	SV104
CD107a MFI	0	510	123.39	661	48.7	53.8	65.4		444	202	530	68.6	69	83.8		1200	136	1774	198.6	1541	978.5		1219	569	1153	748	698	785
	2	864	129	177	1449	474	618		678	545	1355	722	583.9	131		3075.7	1302.3	4257.5	5300	5518	3989		3001	3257.8	3225.9	5106	4474	2834
	9	98.4	107	102	3769	3078	2568		1162	420	415	535.8	488.6	171		5629.7	6586.03	4235.2	7498	6588	7930		5630.27	7425	8222.6	8282	6352	6012
	14	519	378	1191	234	160	250		338	1073	148	166	742	547		957	1077	1596	885	1311	1226		1165	804	2076	1437	1356	1358
	80	1400	302.4	1140	4772	2926	3147		960	837	867	1323	2156	1017		1993.9	983.2	1010.7	849.2	1137	728.3		1127	1173.8	2104	888.1	1126.7	1048.8
	150	4000.9	4306.5	3300.4	6691	5516	7261		227	166	157	81.8	203	350		2272	2723	2259	2763	3864	2063		2298	2548	1596	3138	3443	2018

## Sheet: Figure 3d
			MAC
			Condition 1	Condition 2	Spearman r	P value
			CD107a NKG2a/clowCD16-	Cell-associated viral DNA for 10^6 cells	0.18169	0.288906
			CD107a NKG2a/cHIGHCD16-	Cell-associated viral DNA for 10^6 cells	-0.188095	0.27195
			CD107a NKG2a/cHIGHCD16+	Cell-associated viral DNA for 10^6 cells	-0.0946344	0.583004
			CD107a NKG2a/clowCD16+	Cell-associated viral DNA for 10^6 cells	0.0150825	0.930428
			IFNg NKG2a/clowCD16-	Cell-associated viral DNA for 10^6 cells	-0.154597	0.367974
			IFNg NKG2a/cHIGHCD16-	Cell-associated viral DNA for 10^6 cells	-0.0915861	0.595251
			IFNg NKG2a/cHIGHCD16+	Cell-associated viral DNA for 10^6 cells	0.0591899	0.731669
			IFNg NKG2a/clowCD16+	Cell-associated viral DNA for 10^6 cells	0.458093	0.00496129
			PERF NKG2a/clowCD16-	Cell-associated viral DNA for 10^6 cells	0.0503839	0.770424
			PERF NKG2a/cHIGHCD16-	Cell-associated viral DNA for 10^6 cells	-0.00330411	0.984741
			PERF NKG2a/cHIGHCD16+	Cell-associated viral DNA for 10^6 cells	0.274	0.105857
			PERF NKG2a/clowCD16+	Cell-associated viral DNA for 10^6 cells	-0.032406	0.851172
			KI-67 NKG2a/clowCD16-	Cell-associated viral DNA for 10^6 cells	0.0541003	0.753995
			KI-67 NKG2a/cHIGHCD16-	Cell-associated viral DNA for 10^6 cells	0.186439	0.276271
			KI-67 NKG2a/cHIGHCD16+	Cell-associated viral DNA for 10^6 cells	0.176008	0.304505
			KI-67 NKG2a/clowCD16+	Cell-associated viral DNA for 10^6 cells	0.240276	0.158082
			CD107a NKG2a/clowCD16-	Cell-associated viral RNA for 10^6 cells	0.228307	0.180484
			CD107a NKG2a/cHIGHCD16-	Cell-associated viral RNA for 10^6 cells	-0.301776	0.0736602
			CD107a NKG2a/cHIGHCD16+	Cell-associated viral RNA for 10^6 cells	-0.258538	0.127884
			CD107a NKG2a/clowCD16+	Cell-associated viral RNA for 10^6 cells	-0.173186	0.312447
			IFNg NKG2a/clowCD16-	Cell-associated viral RNA for 10^6 cells	-0.255797	0.13212
			IFNg NKG2a/cHIGHCD16-	Cell-associated viral RNA for 10^6 cells	0.0736926	0.669283
			IFNg NKG2a/cHIGHCD16+	Cell-associated viral RNA for 10^6 cells	0.232896	0.171644
			IFNg NKG2a/clowCD16+	Cell-associated viral RNA for 10^6 cells	-0.1395	0.417112
			PERF NKG2a/clowCD16-	Cell-associated viral RNA for 10^6 cells	0.119538	0.487425
			PERF NKG2a/cHIGHCD16-	Cell-associated viral RNA for 10^6 cells	0.146072	0.395283
			PERF NKG2a/cHIGHCD16+	Cell-associated viral RNA for 10^6 cells	0.311783	0.0641523
			PERF NKG2a/clowCD16+	Cell-associated viral RNA for 10^6 cells	0.000176501	0.999185
			KI-67 NKG2a/clowCD16-	Cell-associated viral RNA for 10^6 cells	-0.00719353	0.966787
			KI-67 NKG2a/cHIGHCD16-	Cell-associated viral RNA for 10^6 cells	0.338561	0.0434081
			KI-67 NKG2a/cHIGHCD16+	Cell-associated viral RNA for 10^6 cells	0.265488	0.117596
			KI-67 NKG2a/clowCD16+	Cell-associated viral RNA for 10^6 cells	0.184039	0.282611

## Sheet: Figure 3e
			AGM
			Condition 1	Condition 2	Spearman r	P value
			CD107a NKG2a/clowCD16-	Cell-associated viral DNA for 10^6 cells	0.152096	0.375867
			CD107a NKG2a/cHIGHCD16-	Cell-associated viral DNA for 10^6 cells	0.17413	0.309775
			CD107a NKG2a/cHIGHCD16+	Cell-associated viral DNA for 10^6 cells	0.399581	0.0157606
			CD107a NKG2a/clowCD16+	Cell-associated viral DNA for 10^6 cells	0.429021	0.00903036
			IFNg NKG2a/clowCD16-	Cell-associated viral DNA for 10^6 cells	-0.0669092	0.698222
			IFNg NKG2a/cHIGHCD16-	Cell-associated viral DNA for 10^6 cells	-0.186899	0.275067
			IFNg NKG2a/cHIGHCD16+	Cell-associated viral DNA for 10^6 cells	-0.318646	0.0582108
			IFNg NKG2a/clowCD16+	Cell-associated viral DNA for 10^6 cells	-0.132285	0.441842
			PERF NKG2a/clowCD16-	Cell-associated viral DNA for 10^6 cells	0.257473	0.129517
			PERF NKG2a/cHIGHCD16-	Cell-associated viral DNA for 10^6 cells	0.0424845	0.805665
			PERF NKG2a/cHIGHCD16+	Cell-associated viral DNA for 10^6 cells	0.354045	0.0341363
			PERF NKG2a/clowCD16+	Cell-associated viral DNA for 10^6 cells	0.328734	0.0502787
			KI-67 NKG2a/clowCD16-	Cell-associated viral DNA for 10^6 cells	0.275753	0.103554
			KI-67 NKG2a/cHIGHCD16-	Cell-associated viral DNA for 10^6 cells	0.547516	0.000548127
			KI-67 NKG2a/cHIGHCD16+	Cell-associated viral DNA for 10^6 cells	0.293982	0.0818014
			KI-67 NKG2a/clowCD16+	Cell-associated viral DNA for 10^6 cells	0.0990928	0.565297
			CD107a NKG2a/clowCD16-	Cell-associated viral RNA for 10^6 cells	0.0694097	0.687503
			CD107a NKG2a/cHIGHCD16-	Cell-associated viral RNA for 10^6 cells	-0.0124818	0.942403
			CD107a NKG2a/cHIGHCD16+	Cell-associated viral RNA for 10^6 cells	0.521426	0.0011098
			CD107a NKG2a/clowCD16+	Cell-associated viral RNA for 10^6 cells	0.521008	0.00112189
			IFNg NKG2a/clowCD16-	Cell-associated viral RNA for 10^6 cells	-0.192239	0.261335
			IFNg NKG2a/cHIGHCD16-	Cell-associated viral RNA for 10^6 cells	-0.219082	0.199225
			IFNg NKG2a/cHIGHCD16+	Cell-associated viral RNA for 10^6 cells	-0.242342	0.154428
			IFNg NKG2a/clowCD16+	Cell-associated viral RNA for 10^6 cells	-0.224863	0.187328
			PERF NKG2a/clowCD16-	Cell-associated viral RNA for 10^6 cells	0.0920564	0.593354
			PERF NKG2a/cHIGHCD16-	Cell-associated viral RNA for 10^6 cells	-0.0133256	0.938516
			PERF NKG2a/cHIGHCD16+	Cell-associated viral RNA for 10^6 cells	0.482641	0.00287069
			PERF NKG2a/clowCD16+	Cell-associated viral RNA for 10^6 cells	0.371353	0.0257542
			KI-67 NKG2a/clowCD16-	Cell-associated viral RNA for 10^6 cells	0.343588	0.0401981
			KI-67 NKG2a/cHIGHCD16-	Cell-associated viral RNA for 10^6 cells	0.516539	0.00125879
			KI-67 NKG2a/cHIGHCD16+	Cell-associated viral RNA for 10^6 cells	0.433704	0.00822772
			KI-67 NKG2a/clowCD16+	Cell-associated viral RNA for 10^6 cells	0.278951	0.0994494

## Sheet: Figure 5a
	X5+ vs NKG2a/c high CD16-				NKG2a/c high/low CD16+ vs NKG2a/chigh CD16-				NKG2a/c low CD16- vs NKG2a/chigh CD16-
	Name	log2FoldChange	pvalue	.-LOG10(pvalue)	Name	log2FoldChange	pvalue	.-LOG10(pvalue)	Name	log2FoldChange	pvalue	.-LOG10(pvalue)
	CAPN6	3.345	8.17518542599358E-06	5.08750238807776	ADGRD1	5.263	1.02194631075355E-13	12.9905719198138	PLBD1	3.65	2.06462708622385E-20	19.6851583793686
	HSPG2	3.298	2.58219301951997E-06	5.58801129724416	ZNF703	4.368	1.71257849589292E-18	17.7663495135279	VCAN	3.635	5.34587200379888E-21	20.2719814437668
	CD1E	3.241	0.000010761503853883	4.9681270344497	Nan	4.299	9.97016672523108E-17	16.0012975791766	S100A8	3.632	8.67703181513843E-11	10.0616288101645
	GFPT2	3.229	2.9010449969237E-09	8.53744553498082	TREM1	4.264	1.66516582599153E-18	17.77854251067	S100A9	3.493	2.34106490113358E-11	10.6305865462293
	CLIC2	3.204	7.16313470163936E-09	8.14489688192408	NFAM1	4.199	1.46525474885899E-17	16.834086862405	FCN1	3.467	2.56613370213696E-12	11.590720719517
	UBD	3.197	7.66317289306721E-10	9.11559137597561	STEAP4	4.181	3.39080386711392E-15	14.4696973302141	TREM1	3.342	5.98208613298825E-12	11.2231473380763
	Nan	3.189	8.53966940763486E-06	5.06855894163172	SPIC	4.174	6.63281575601268E-10	9.1783020662111	IL1RN	3.341	2.59887773697236E-16	15.5852141512059
	IGF2	3.114	0.0000190190005853505	4.72081230820151	MAFB	4.171	2.32150989108996E-14	13.6342294616267	IGSF6	3.335	4.83412903662107E-11	10.3156817612216
	COL4A1	3.05	0.0000106359117280291	4.97322527572078	MPEG1	4.145	6.88227512244241E-19	18.1622679702256	ALDH1A1	3.311	5.39367702130516E-09	8.26811506308605
	NRP2	2.978	1.56657944746127E-09	8.80504757542696	Nan	4.141	6.52982658852815E-16	15.185098352055	CPVL	3.28	3.54458122738294E-14	13.450435066935
	MMP14	2.877	0.0000540723928060186	4.26702441164396	FFAR2	4.139	3.97112131822594E-11	10.4010868449857	PID1	3.263	5.07187517639759E-10	9.2948314433891
	EFEMP1	2.871	0.0000894851381475072	4.04824908710286	CSF3R	4.117	4.48807207919235E-24	23.3479401768535	NPTX2	3.253	7.90425412314579E-11	10.1021391055528
	FILIP1L	2.862	0.0000119139991209167	4.92394243628191	SLCO2B1	4.092	4.87146501809789E-10	9.31234041176378	Nan	3.186	7.62237081541539E-10	9.11790992735978
	EMP1	2.857	0.0000122267287563939	4.9126897222835	CX3CR1	4.061	4.93776073226096E-13	12.3064699583847	FPR1	3.173	7.50220656957077E-07	6.12481098193555
	MGP	2.84	0.000153879887627553	3.81281813951333	LILRB4	4.057	3.66250067592426E-10	9.43622228648762	ARHGEF10L	3.084	4.51832748288688E-09	8.34502229513844
	PDGFRA	2.83	0.000162017867076925	3.79043708950031	Nan	4.053	1.02512709783315E-12	11.989222286349	TFEC	3.077	1.43555739760118E-07	6.84297943851187
	CDH1	2.827	0.0000213276303839779	4.67105739435509	Nan	4.05	4.15250025430024E-15	14.3816903322803	ACOD1	3.076	0.0000408193744471744	4.38913365508839
	NID1	2.818	0.000150456712347135	3.82258843224897	IGSF6	4.046	1.4751496138923E-15	14.8311639300637	CD163	3.038	7.10443290883272E-09	8.14847058267584
	IGF1	2.807	0.0000972566103895323	4.01208087063844	TRPM2	4.032	8.52244800895673E-20	19.0694356394968	TGFBI	3.037	8.46406752812978E-11	10.0724208804014
	FSCN1	2.801	0.0000663847007638137	4.17793199803313	DAPK1	4.029	4.3692312021599E-17	16.3595949735634	CSF3R	3.03	9.63058079292751E-14	13.0163475210211
	CD248	2.792	0.000162183731369974	3.7899927119658	NRP1	4.012	1.10226280253184E-19	18.9577148482407	SULF2	3.025	2.44745063818227E-11	10.6112860585774
	GPR157	2.783	0.000200890104094394	3.69704145619874	TNS1	4.01	5.23195188903377E-18	17.2813362582662	EPHB1	2.965	7.98706758600843E-07	6.09761264058239
	TNS1	2.78	2.04717686139516E-09	8.6888446357889	ARHGEF10L	4.008	2.50576499303976E-14	13.6010596623969	NFAM1	2.964	1.7757209192617E-09	8.75062528897892
	CD34	2.763	0.0000045534298697353	5.34166134788171	MARCKS	3.952	9.70890560647238E-17	16.0128297212616	Nan	2.96	2.64830295641448E-07	6.57703233465036
	NOVA1	2.753	0.000221494640729099	3.65463677747675	GLUL	3.939	2.27146316439465E-23	22.6436943016096	MARCKS	2.959	4.92112549262412E-10	9.30793555996912
	STAB1	2.743	0.0000511432501467386	4.29121167607617	CSF1R	3.934	1.35382134401073E-11	10.868438643206	MNDA	2.954	2.02808178604373E-09	8.69291453527988
	MARCKS	2.738	8.58914847191264E-09	8.06604988998489	CFD	3.925	4.37636766148404E-12	11.358886199781	CFP	2.943	1.78479339618921E-09	8.74841204962913
	LAMC1	2.737	8.27633607838318E-06	5.08216188218902	PDE8B	3.902	3.65054741806191E-13	12.4376420060045	TRPM2	2.941	3.11710551127227E-11	10.5062484969892
	TIMP2	2.726	0.0000141620661360966	4.84887338181242	LRP1	3.894	1.98606194731633E-13	12.7020072095375	ADAMTS2	2.941	1.49003125611973E-07	6.82680462137434
	FBN1	2.725	0.000260191452670766	3.58470697418063	KLF4	3.878	5.15745634959474E-13	12.2875644390136	PTX3	2.933	0.0000361385093582327	4.44202976519084
	TPST1	2.706	2.20275283867483E-08	7.65703423041235	SULF2	3.856	1.73690253776262E-17	16.7602245502918	IL1B	2.91	6.79079711342768E-06	5.16807924462309
	SULF2	2.696	2.68020766161413E-09	8.57183155567299	SLC45A3	3.848	1.0210403874057E-07	6.99095707898995	CLEC6A	2.882	0.0000858159879721044	4.06643179325599
	PDZD2	2.692	0.0000887280137436498	4.05193924044463	RGL1	3.841	1.46624288900905E-09	8.83379408111452	MPEG1	2.867	8.22979623282578E-10	9.08461091764981
	LIMCH1	2.689	1.26585629485436E-06	5.89761559439305	SERPING1	3.833	2.94138001290364E-12	11.5314488629987	Nan	2.864	5.19563731796737E-06	5.28436117251488
	SLC2A5	2.686	0.000339707496149783	3.46889486967231	WDFY3	3.832	2.26464352991246E-14	13.6450001491371	WDFY3	2.841	1.52184941529519E-08	7.81762831822364
	CCDC80	2.68	0.000170563137899236	3.7681148227392	SYP	3.832	2.33396717690492E-08	7.63190525582677	GPR84	2.833	0.000156106856155584	3.80657802246514
	NRP1	2.673	1.47085574668152E-09	8.83242991836167	TGFBI	3.827	2.81248653111287E-16	15.5509095486948	CHPT1	2.825	0.0000693983349643496	4.15865094920609
	IGFBP5	2.671	0.000302711308281783	3.51897135495144	FAM20C	3.8	7.93388120311164E-13	12.1005143066624	LILRB4	2.824	0.0000128013054897407	4.89274573831466
	PID1	2.662	4.01911613701678E-07	6.39586944418448	PLXNA4	3.794	1.28374873956506E-08	7.89151996980184	VLDLR	2.822	0.0000122055845796062	4.9134414154588
	Nan	2.654	0.000353497600757491	3.45161352948043	SIPA1L2	3.785	2.00510102089536E-13	12.6978637418906	FCN2	2.822	0.0000291278685583088	4.53569129385611
	OLFML2B	2.644	0.0003555694448585	3.44907556631682	FLVCR2	3.78	7.91776351821325E-13	12.10139747357	FGD2	2.819	6.89381622268274E-09	8.16154029831981
	Nan	2.643	1.88875385210542E-07	6.72382463691027	DHRS9	3.745	4.8042191345233E-12	11.3183771913724	IL13RA1	2.817	5.45078001356979E-09	8.2635413451821
	EBI3	2.642	0.000180463928691369	3.74360959229469	BRINP3	3.707	2.37453596237941E-08	7.62442124863633	DHRS9	2.813	2.07971993783359E-07	6.68199514467311
	EYA2	2.638	0.000171729910901789	3.76515405540252	IL1B	3.704	1.01362141108061E-08	7.99412422427305	GLUL	2.811	1.16846835180774E-12	11.9323830460629
	FRMD4A	2.634	0.000123581606621688	3.9080461630428	GFPT2	3.702	9.83354672158912E-12	11.0072898144361	CSF2RA	2.807	2.32518288459129E-06	5.63354288249653
	CCL22	2.634	0.000220586659745254	3.65642075560484	COL11A1	3.696	1.55105115714934E-07	6.80937387794315	ZNF703	2.804	1.79739763115872E-08	7.74535583501401
	ACVRL1	2.632	0.000167705536682847	3.77545259922387	TFEC	3.664	3.73665631981847E-10	9.42751684468989	SIPA1L2	2.804	5.20307054090174E-08	7.28374028609383
	C2	2.627	4.35579593622159E-07	6.36093247461159	IL1RN	3.65	3.64109417250874E-19	18.4387680884179	GFPT2	2.794	2.79557745025419E-07	6.5535284712994
	CD163	2.612	6.48254292387248E-07	6.1882545988873	SASH1	3.639	3.64707403056942E-08	7.43805542101814	CXCL11	2.784	7.91497434851694E-09	8.1015504882957
	DAPK1	2.608	5.39980303445731E-08	7.26762208140081	Nan	3.627	2.4886452566892E-09	8.60403700537706	BRINP3	2.782	0.0000280710845425044	4.5517408078242
	ZNF704	2.607	4.55453743429468E-06	5.34155572405527	MGLL	3.619	8.82296133284314E-11	10.0543856240907	NRP1	2.767	3.82396810923299E-10	9.41748573826882
	DUSP4	2.605	8.30945517466409E-09	8.08042745063152	FCN1	3.615	2.88735303629265E-13	12.539500111741	TNS1	2.752	2.97926288289599E-09	8.52589117400752
	CREB5	2.604	0.0000220319819780826	4.65694643233509	EMILIN2	3.61	6.73478021567365E-13	12.1716765725732	PADI2	2.75	5.64334774864959E-08	7.24846318725143
	ITIH5	2.596	0.00026031711444038	3.58449727844212	RAB3IL1	3.58	2.53941220349885E-07	6.5952667976789	MYOF	2.742	8.23168703495089E-07	6.08451114961317
	ADAM9	2.595	2.38423701636473E-06	5.62265057368734	CD68	3.578	5.98377891825377E-13	12.2230244606577	FPR3	2.738	0.0000377021315416661	4.4236340956665
	Nan	2.594	0.000530288352706694	3.27548791165338	CPVL	3.568	1.67982354293025E-16	15.7747363363435	DAPK1	2.705	1.70010441411668E-08	7.76952440504398
	SERPINF1	2.587	0.00055884511351911	3.25270854213987	NPC2	3.558	8.01217514495338E-13	12.0962495656621	SASH1	2.694	0.0000455704062914005	4.34131709936737
	C1QC	2.583	0.0000638205655644886	4.19503935149869	FPR3	3.555	8.72298220344176E-08	7.05933501356738	PAPSS2	2.692	1.62109153486441E-06	5.79019246203972
	cd209	2.58	0.000155083787975412	3.80943359974164	C1QC	3.551	3.86802068124802E-08	7.41251121252909	DYSF	2.681	2.97087134169782E-07	6.52711615560144
	IL13RA1	2.579	9.2889209666233E-08	7.03203473223439	ATRNL1	3.55	2.63510348445783E-12	11.5792023247222	PLAUR	2.672	0.0000478467771816439	4.32014730970251
	PDGFC	2.578	0.0000495566734271942	4.3048978540454	ZNF704	3.55	4.23034249205585E-10	9.37362447035814	EMILIN2	2.664	1.14347250972655E-07	6.94177427182468
	RAB3IL1	2.576	0.000210493042691503	3.67676225408305	FGD2	3.548	3.05015563322221E-13	12.5156780003499	ANPEP	2.66	4.71434322652098E-06	5.3265788019649
	SVEP1	2.572	0.000335853486437667	3.47385013900506	CD180	3.543	4.56356380115213E-10	9.34069587341375	CD34	2.648	0.0000111192679088757	4.95392380570378
	TNS3	2.571	6.40707920901368E-07	6.19333990690795	HCK	3.537	1.15482297400575E-09	8.93748458486693	NAIP	2.646	3.42550589765608E-07	6.46527528042389
	FN1	2.562	4.43259989296191E-06	5.35334146836702	ADAMTS2	3.535	2.69248767412651E-10	9.56984627617152	Nan	2.645	2.47419965070479E-07	6.60656525874854
	CPXM2	2.556	0.00066103209797197	3.17977745180989	LPCAT2	3.535	8.5702118172013E-08	7.06700844413224	FLVCR2	2.641	5.61602454503392E-07	6.25057100277471
	COCH	2.553	0.000174125742173097	3.75913701947828	Nan	3.52	3.05056024413163E-08	7.51562039390202	TNFAIP2	2.638	4.61411693137101E-09	8.3359114037452
	LPAR1	2.548	0.000502809672409052	3.29859637650423	CD163	3.517	2.05545091473581E-11	10.6870928899437	KYNU	2.63	4.34708977497449E-06	5.36180139077916
	HLX	2.545	0.0000101427616972606	4.99384377808161	IL13RA1	3.511	3.5864401669574E-13	12.4453364101588	HLX	2.63	0.0000050459498059177	5.29705707389799
	SLCO2B1	2.545	0.000108969563422168	3.9626947890655	SPI1	3.5	5.00087489698383E-12	11.3009540097253	ADA2	2.625	1.71113771874655E-07	6.7667150354123
	Nan	2.545	0.000355335795155306	3.44936104115858	KYNU	3.494	1.03483326193903E-09	8.98512962050012	LYZ	2.623	5.90088302384595E-09	8.22908299451229
	EPX	2.544	0.000417342729327966	3.37950714809121	Nan	3.492	7.99885939176357E-22	21.0969719374055	SERPING1	2.622	1.80249260400149E-06	5.74412650860461
	LRP1	2.534	1.73965055387377E-06	5.75953798031838	EPHB1	3.479	6.99940131588908E-09	8.15493910517504	SCIN	2.622	0.000332157481824878	3.47865596065834
	NFIB	2.53	0.000611057827957995	3.21391768799859	Nan	3.479	3.11798871839785E-08	7.50612546052191	PTGS2	2.612	0.000137972180098582	3.86020847336446
	SERPING1	2.529	4.10839695533287E-06	5.38632760130117	ACOD1	3.477	3.52639826010932E-06	5.45266864144096	TCF7L1	2.612	0.000352686000952988	3.45261177829545
	CSF2RA	2.515	0.0000232613793042912	4.63336453696431	HLA-DRB1	3.469	6.74403304531021E-18	17.1710803103642	NGFR	2.611	7.05215686840499E-08	7.1516780358048
	Nan	2.514	0.0000225263756570609	4.64730867772836	CFP	3.463	1.44549121228166E-12	11.8399845442349	PDE8B	2.606	1.21333885182783E-06	5.9160178958127
	COL15A1	2.51	0.000584752812499432	3.23302768067735	DNAH11	3.462	4.25561410276198E-08	7.3710377605625	Nan	2.606	0.000108124436414282	3.96607614322937
	SPIC	2.501	0.000217817422348122	3.66190738570495	TNS3	3.454	2.22458592874338E-11	10.6527508141648	RNF144B	2.602	0.0000028609075880306	5.54349617038647
	CDKN1A	2.5	1.29125032937463E-06	5.88898955469163	ADAM9	3.438	4.03955744772204E-10	9.39366621126068	ASIC1	2.591	0.000546886614094659	3.26210270653205
	MAFB	2.496	4.95041334587695E-06	5.3053585371596	ADAMTSL4	3.438	1.02104303611874E-07	6.99095595237441	MAFB	2.583	2.28527487419034E-06	5.64106155525957
	AXL	2.491	0.000292421782473014	3.53399027995123	SLC47A1	3.438	1.24620826172269E-06	5.90440937392167	CFD	2.576	5.54069123675874E-06	5.25643605087026
	SCARA5	2.49	0.000855740354220847	3.06765798746589	DRD1	3.436	0.000001813344920458	5.74151957990665	CLIC2	2.565	3.62692402359799E-06	5.4404615418769
	SIRPA	2.484	0.0000012598692160868	5.89967453558068	MNDA	3.435	3.15757918077425E-12	11.5006457500863	SPI1	2.549	4.91599784832125E-07	6.30838831587151
	ECM2	2.482	0.000895140891076088	3.04810860334189	SNX24	3.424	1.48684474439696E-11	10.8277343779285	LRP1	2.548	1.51980893041356E-06	5.81821100789928
	MMP2	2.482	0.000934310967755196	3.02950855299587	CLEC4E	3.406	4.40607435551651E-06	5.35594817810717	IL27	2.546	0.000693931668754311	3.15868329228864
	LAMB2	2.477	0.000966423168173776	3.01483266720657	ADA2	3.404	1.19923277088279E-11	10.9210965122319	HCK	2.543	0.0000121304654920796	4.91612253328325
	ARHGEF10L	2.475	2.53227800104881E-06	5.59648861789089	NAIP	3.399	5.71448352716607E-11	10.2430230148641	MS4A4E	2.542	0.000116218257504558	3.93472564035679
	HTRA3	2.472	0.000313242036538942	3.50411996113559	DMXL2	3.397	8.08869032325096E-10	9.09212179129626	Nan	2.533	1.01341171623214E-06	5.99421407906098
	SEMA3C	2.472	0.000546266353907144	3.2625955480896	PTPRR	3.394	9.11727723692218E-08	7.04013483903226	EPHB2	2.527	0.000210860820864761	3.67600410714013
	OGFRL1	2.471	0.0000679588772361773	4.16775380482007	P2RY6	3.393	4.81164744831654E-06	5.3177062011285	LPCAT2	2.518	0.000136619063746713	3.86448869522014
	ALOX15	2.468	0.00100337671140427	2.99853598326241	MYOF	3.392	1.06435141406344E-09	8.97291495851537	CDKN1A	2.51	1.17757851788584E-06	5.92901012560231
	ABCA8	2.464	0.000942349894489747	3.02578781373388	DOCK4	3.392	1.54180546625852E-09	8.81197041893103	CCL1	2.504	0.000849188241569288	3.07099602799748
	LAMA2	2.463	0.000204406132771027	3.68950607826012	NCF2	3.377	1.17242878257799E-08	7.93091352837642	CHL1	2.5	0.0000660782285368368	4.17994160834792
	CD9	2.459	0.0000529937399944004	4.27577542938898	ADAP2	3.372	1.27608908024838E-06	5.89411900766034	IGLV7-46	2.498	0.00031595480590537	3.50037503431073
	MYOC	2.454	0.00085129786288433	3.06991845686806	SH3PXD2B	3.369	3.91585556314064E-06	5.40717333558388	SLC45A3	2.49	0.000573890173787191	3.24117121122888
	CCL17	2.447	0.00107472266776549	2.96870359100236	CD34	3.36	2.44712776870046E-08	7.61134335480311	GRK3	2.484	0.0000002141531237538	6.66927558636597
	NAV1	2.445	4.27042940846638E-07	6.36952845276163	Nan	3.341	1.11489547949439E-10	9.95276584544679	Nan	2.476	1.59969656195627E-06	5.79596238857262
	TMEM150C	2.44	0.0010317825917688	2.98641180381542	FAM49A	3.333	5.78952421883889E-16	15.2373571249812	CSF2RB	2.475	1.53654851374295E-07	6.81345372312759
	FFAR2	2.437	0.000104075320600509	3.98265224260965	GRK3	3.333	3.40793309481359E-12	11.467508939973	CRISPLD2	2.468	0.0000227926172673775	4.64220580208966
	PCDH20	2.421	3.01013241039696E-06	5.52141440014039	IFNGR2	3.33	1.07865241292812E-11	10.9671184806801	Nan	2.465	1.22946753242362E-11	10.9102829355511
	IL4I1	2.418	0.000636128110104488	3.19645541279711	SORBS3	3.324	5.0577808635892E-09	8.29603999108407	GPC4	2.465	0.0000604202078203991	4.21881778526768
	APOD	2.413	0.00102456905177878	2.98945876659816	SHOX2	3.32	5.84274511835971E-06	5.23338305877005	DRD1	2.464	0.000621056400891359	3.2068689578208
	TGFBI	2.402	2.82426033164906E-07	6.54909527384272	FMN1	3.313	3.49512991129135E-10	9.45653667722634	Nan	2.459	0.000321911120988548	3.49226401958487
	LILRB4	2.401	0.000207755024738976	3.68244846362077	PRDM14	3.31	8.14463512760444E-06	5.08912836692544	STEAP4	2.455	3.80385738879128E-06	5.41977577365418
	SLIT3	2.401	0.000744252839997652	3.12827949945187	CD300E	3.307	9.09802237145264E-06	5.04105299960252	JUP	2.453	0.000566446488471667	3.24684111114772
	MMRN1	2.399	0.00114628446154128	2.94070759463076	CD86	3.303	1.36286501088975E-14	13.865547158053	CSF1R	2.452	0.0000249557753824002	4.60282893194627
	FAM20C	2.394	6.45174600982963E-06	5.19032273810587	HK3	3.303	9.03748263957373E-09	8.04395252394854	CD180	2.449	0.0000164670637475857	4.78338383324706
	Nan	2.394	0.000777174823099197	3.10948127699428	Nan	3.302	2.20878984741045E-06	5.65584560257658	RGL1	2.447	0.000116298153855498	3.93442717931053
	PLA2G2D	2.389	0.000344559026945942	3.46273636771575	FCRL6	3.299	2.52083660350539E-17	16.5984553036674	PPM1J	2.445	0.000222123919852666	3.65340467107485
	COL6A1	2.385	0.000940443270066225	3.02666739707296	ZEB2	3.296	1.5015906361402E-15	14.8234484486215	TLR8	2.445	0.000383368155175409	3.41638396502599
	IGKC	2.384	2.40691658686314E-07	6.61853896019974	CXCL11	3.295	8.53823112336702E-12	11.0686320933545	LAG3	2.444	2.24298187920025E-06	5.64917423501941
	C3	2.382	0.000206815653323784	3.68441659374604	PLD1	3.292	5.34394420675277E-07	6.27213808474394	NCF2	2.438	0.000038424502632391	4.41539174530918
	CD83	2.38	8.22591417703861E-06	5.08481582590306	CASP5	3.288	1.69661671172172E-11	10.7704162595006	SLC11A1	2.425	5.78584672543336E-06	5.23763307555845
	CSF1R	2.379	0.0000431923836923167	4.36459282753728	Nan	3.287	2.85596261417575E-06	5.5442474819671	CD1E	2.414	0.00104334404081834	2.9815724601338
	COLEC12	2.379	0.000583627207086244	3.23386447069907	SPHK1	3.279	8.12632666404635E-07	6.090105723784	HLA-DRA	2.411	8.31513237778923E-08	7.08013083237522
	SLC45A3	2.373	0.00103022443388315	2.98706815414988	CSF2RB	3.273	3.89582733548224E-12	11.40940029946	C1orf162	2.405	0.000127570279082508	3.89425049437611
	EPHB2	2.37	0.000508080562879948	3.2940674191331	RAB20	3.271	4.47725105198615E-06	5.34898855282777	KLF4	2.397	8.12633062606479E-06	5.09010551204229
	Nan	2.366	0.000942484415114951	3.02572582253919	MSR1	3.262	4.76775294212781E-06	5.32168625717942	CYBB	2.393	2.07344514652846E-06	5.68330744950909
	MPEG1	2.364	4.14384004000922E-07	6.3825970175201	EPHB2	3.257	1.78321745299175E-06	5.74879569391044	SLC24A4	2.393	5.43570475114779E-06	5.26474414068671
	FPR1	2.361	0.000233827909303844	3.63110365342541	HLA-DRA	3.255	4.61137284854748E-13	12.3361697618577	MEFV	2.389	0.000775865391393982	3.11021362003788
	NTNG1	2.358	0.000696696373341343	3.15695645018302	TTYH3	3.246	1.06215716581761E-21	20.9738112165905	CLEC4A	2.385	0.00037855393931118	3.42187223009734
	CXCL12	2.351	0.0000701957217170295	4.15368935640733	Nan	3.235	2.09377281908483E-06	5.67907044241377	NAV1	2.38	8.52089381003011E-07	6.06951484696991
	ADAMTS2	2.35	0.0000270835342717785	4.56729466293456	TLR8	3.234	2.63757254895471E-06	5.57879558584501	IFNGR2	2.37	1.32596101186401E-06	5.87746924560037
	GRK3	2.347	9.55611655074034E-07	6.01971856203699	GAB2	3.232	1.45294553496779E-13	12.8377506653347	ATRNL1	2.37	0.000003000303097593	5.52283486962603
	TRPM2	2.343	1.22138138458513E-07	6.91314870349323	CLEC4A	3.224	1.55467470881378E-06	5.80836046640926	Nan	2.367	0.00158886375231301	2.79891334266398
	MMP9	2.334	0.000715372485211135	3.14546776778053	Nan	3.22	2.00682291290245E-06	5.69749094905833	MGLL	2.366	0.0000222930144694273	4.65183120209306
	CTTNBP2NL	2.332	0.000541879964759591	3.26609690611108	Nan	3.217	5.9995282861941E-13	12.2218828947424	WLS	2.363	0.000100383462536963	3.99833782823195
	STEAP4	2.33	0.0000116435210946051	4.9339156656729	PLA2G2D	3.214	1.46261357718034E-06	5.83487039941503	FAM49A	2.346	1.21564968291694E-08	7.91519155885884
	WDFY3	2.328	3.53427119145106E-06	5.45170012929672	ACVRL1	3.209	4.42411716575304E-06	5.35417337994789	CADM4	2.342	0.000343371399459784	3.46423588149332
	CD68	2.327	2.84027566553749E-06	5.54663950706147	ENTPD1	3.206	2.83729919991477E-08	7.54709486440843	IGKC	2.341	3.95078947626005E-07	6.40331611173452
	COL5A2	2.32	0.000233250991387952	3.63217650169335	LILRB5	3.195	9.39066945287836E-10	9.02730344614417	OLFM1	2.338	0.00143508674952351	2.84312184548006
	Nan	2.319	0.0000456577704240906	4.34048529994513	TPST1	3.19	4.17948039247135E-11	10.3788777078684	ANXA3	2.336	0.000640588908638249	3.193420585121
	TRPM4	2.317	0.000117817065112577	3.92879179997796	KCNMA1	3.19	1.45121625194707E-06	5.8382678666598	HLA-DRB1	2.335	6.55544992834181E-09	8.18339749547804
	CFD	2.316	0.0000442287904148494	4.35429493771246	Nan	3.188	1.47460446464399E-10	9.83132445552222	GRIN3A	2.335	0.00107888156873889	2.96702622618465
	NECTIN2	2.304	0.0000725681319024995	4.13925405667426	CSF2RA	3.186	8.33220615858115E-08	7.07923999311381	SLC2A6	2.334	0.0000109662011745109	4.959943791265
	Nan	2.29	9.06705511980412E-06	5.04253374412956	DUSP6	3.18	2.12199617078537E-10	9.67325540413321	TYMP	2.328	2.55234137381834E-08	7.59306123949221
	TREM1	2.286	2.56674783036315E-06	5.59061679640892	CEP295NL	3.18	0.0000174269585949053	4.75877840065271	LILRB5	2.32	8.89771615639824E-06	5.0507214526761
	CSF2RB	2.276	1.39667607960933E-06	5.85490430480209	PTGS2	3.178	0.0000035206690788509	5.45337479401049	MEGF9	2.317	0.0000124546011940221	4.90467017435056
	Nan	2.267	0.00032763921951036	3.48460411729792	FAM20A	3.177	3.81007118563908E-06	5.41906691008778	CXCL10	2.316	0.00153693422637253	2.81334471788391
	CSF3R	2.259	2.85631843103575E-08	7.54419337773173	DRAM1	3.167	0.0000062767597264833	5.20226449576536	NEURL3	2.315	0.00118448205690425	2.92647151379009
	FMN1	2.258	0.000018935126118997	4.72273179787867	Nan	3.162	1.15198426605296E-12	11.9385534525214	DSE	2.314	0.0000989842450018594	4.00443392513235
	LGMN	2.258	0.000712928674576201	3.14695391725535	TLR4	3.162	2.31063561557151E-09	8.63626853683325	JCHAIN	2.31	0.0000543843709473907	4.26452589049536
	GLUL	2.251	1.26600551630993E-08	7.89756440198237	CDKN1A	3.154	1.01021345014451E-09	8.99558685351853	TPST1	2.306	1.85259883284833E-06	5.73221861389346
	ADAMTSL4	2.249	0.000499568193417573	3.30140522014371	CHPT1	3.148	9.28031427155545E-06	5.03243731644371	FN1	2.306	0.0000358813089742572	4.44513172198448
	RGL1	2.248	0.00040068142832623	3.39720078674713	SLC15A3	3.147	1.82533263893747E-09	8.73865798047266	Nan	2.304	5.11504599251724E-06	5.29115045692608
	EMILIN2	2.223	9.73724933848714E-06	5.01156370901776	PRKCA	3.146	4.77035348591891E-20	19.3214494382982	PLEKHO1	2.3	1.1914670805333E-07	6.92391795242809
	IGSF6	2.21	0.000013460157086991	4.87094987164137	MS4A7	3.146	0.0000012146180983835	5.91556025197228	FMN1	2.299	0.0000134005380943115	4.87287776232935
	FLVCR2	2.2	0.0000307984436392477	4.51147122947243	FGR	3.145	8.81418280558337E-12	11.0548179464931	SLC46A2	2.291	0.00102352179913957	2.98990290322599
	FPR3	2.195	0.000953652212964876	3.02060997909947	COCH	3.144	3.76670451709295E-06	5.42403844712597	PRKCA	2.288	2.61039976499994E-11	10.5832929783173
	MGLL	2.165	0.000104291403854921	3.9817514865133	PLEKHO1	3.128	5.91804976665653E-13	12.2278213870474	KCNMA1	2.276	0.000587811968193387	3.23076157568526
	BCAR3	2.165	0.00106643484407614	2.97206567347532	RNF144B	3.128	1.84277219404413E-08	7.73452834952567	ICAM1	2.275	2.80178970951458E-09	8.552564464134
	MRC1	2.161	0.000859249924288522	3.06588049745792	SDC3	3.119	0.0000152121308076829	4.81780994878697	SOD2	2.274	8.57053023810575E-09	8.06699230848989
	PAPSS2	2.145	0.000133083033379689	3.87587730875718	P2RY13	3.112	8.90804657321587E-06	5.05021752104552	DUSP4	2.272	5.0344308147689E-07	6.29804962302063
	SIPA1L2	2.142	0.0000320006399230996	4.49484133692096	Nan	3.094	6.04295862993253E-06	5.21875037891943	CDH19	2.27	0.00113078558477234	2.94661973652292
	ADA2	2.135	0.0000211265457816413	4.67517150486931	GAB1	3.089	6.09188558486513E-07	6.21524826198871	ST8SIA5	2.267	0.000846515847945988	3.07236490688633
	CLU	2.125	0.000403199256973653	3.39448027689125	VLDLR	3.085	1.72895100806681E-06	5.76221731281497	CD86	2.261	1.36453504063983E-07	6.86501530736593
	MYOF	2.117	0.00014074262390158	3.85157435656744	NECTIN2	3.083	1.09850809180632E-07	6.95919673964116	DMXL2	2.261	0.0000432916564006446	4.36359579714139
	IL1RN	2.116	2.17903207879488E-07	6.66173637620576	Nan	3.079	3.14597664001026E-09	8.50224450649096	OGFRL1	2.259	0.000270815202406613	3.56732695986877
	COL5A1	2.114	0.000817228766689895	3.08765635447865	APBA1	3.079	9.13359421278995E-08	7.03935828713025	SPHK1	2.259	0.000678980635535881	3.16814261158082
	MS4A7	2.111	0.00113465267110775	2.94513706015038	MERTK	3.079	0.0000127483591132657	4.89454571122333	TLR4	2.258	0.000019891728538703	4.70132747619166
	IFNGR2	2.107	0.0000171348154429785	4.76612056894218	Nan	3.078	3.94130004772406E-09	8.40436050141692	ADAMTSL4	2.257	0.000475558930078019	3.32279565870149
	Nan	2.104	0.0000313131737642424	4.50427291199205	KCNJ2	3.074	0.0000367755908345891	4.43444034119348	NRP2	2.244	5.36498706710135E-06	5.27043132061197
	EPHB1	2.104	0.000461711682807718	3.33562913624649	Nan	3.053	1.33670096740293E-09	8.87396573763862	TLR2	2.24	0.0020309989360909	2.69229030409395
	CXCL11	2.102	0.0000133081468565017	4.87588241530123	Nan	3.046	7.35493347955364E-16	15.1334212508213	BTK	2.239	0.0000124983270513061	4.90314811507274
	CFP	2.1	0.000017732872967747	4.75122089705783	CLEC7A	3.046	1.27485898184405E-06	5.89453785193125	ADAM9	2.237	0.0000475134908027747	4.32318306091547
	PLXNA1	2.099	0.000522241292428972	3.2821287924804	TBXAS1	3.041	1.39138039496467E-07	6.85655412029607	AIM2	2.237	3.78061190657623E-07	6.42243790224156
	TFEC	2.097	0.000338047995343111	3.47102163512797	CCL1	3.039	0.000051429782034719	4.28878531626455	Nan	2.236	0.00170385127841454	2.76856831554506
	CPVL	2.096	1.30832642132248E-06	5.8832838880507	NRG2	3.029	4.35120260619377E-09	8.36139069406804	SLC7A7	2.235	9.80176297553722E-06	5.00869580372717
	JCHAIN	2.088	0.000264488264543268	3.57759359303208	Nan	3.021	2.02876390334556E-14	13.6927684908869	PSTPIP2	2.235	0.00177990197123081	2.74960391596407
	SPI1	2.078	0.0000412539345267285	4.38453462501078	PTAFR	3.021	0.0000296185340037086	4.52843644108341	RASSF4	2.233	0.00100616613242203	2.99733030512771
	KHDRBS3	2.077	0.00112335014126254	2.9494848557448	PRCP	3.02	9.02613927648385E-13	12.0444979694485	NLRP1	2.232	5.97720639087303E-06	5.22350174786889
	GADD45A	2.072	0.0000133278816216195	4.87523887332817	ALDH1A1	3.02	1.03488661869566E-07	6.98510722853762	CTTNBP2NL	2.231	0.00093368086892608	3.02980153977401
	CD14	2.067	0.000246857165919972	3.60755426129707	TIMP2	3.018	1.52909796333684E-06	5.81556469014442	DUSP8	2.23	4.49433916165867E-07	6.34733415699947
	FGD2	2.065	0.0000222196052051113	4.65326366181121	SCIN	3.016	0.0000365674668952914	4.43690512310466	SH2B2	2.23	0.00222896945982827	2.65189588195445
	DSE	2.063	0.000519176080147935	3.28468532487306	PAPSS2	3.012	8.02058002416676E-08	7.09579422371254	Nan	2.228	0.000172439393103316	3.76336351430542
	TNFAIP2	2.057	4.89786742562324E-06	5.30999297443782	SLC7A7	3.011	2.57205746564109E-09	8.5897193325083	Nan	2.225	0.0000115026349602047	4.93920266246409
	ZNF703	2.052	0.0000385057680065298	4.41447421008169	TMEM51	3.009	0.0000352729758096021	4.45255789947138	EBI3	2.225	0.00160722082805842	2.79392444817853
	Nan	2.045	0.000776741364183273	3.10972356653569	SYT7	3.009	0.0000404872849346281	4.39268134591483	LYZ	2.225	7.91140271483407E-07	6.1017465079937
	SOD2	2.043	2.3255003887368E-07	6.63348358355464	CLEC6A	3.005	0.0000420737596637267	4.37598867818373	PHLDA2	2.224	0.00304445667399258	2.5164902020594
	NAIP	2.041	0.0000836697661616623	4.07743144476882	CD14	2.999	1.03666036815838E-07	6.98436350435749	NECTIN2	2.223	0.000128358313860421	3.89157599651518
	HLA-DRB1	2.02	5.25879039839785E-07	6.27911413868137	PTPRJ	2.993	3.31006923902287E-25	24.4801629216892	SNX24	2.222	0.0000118742133737314	4.92539515128317
	FCN1	2.002	0.000053262334694699	4.27357980066835	CYBB	2.991	2.96777950701369E-09	8.52756836836754	NPC2	2.218	8.06670498340808E-06	5.09330382584132
	NPC2	1.988	0.0000637768101367215	4.19533720623862	TNFAIP2	2.986	3.2648185222822E-11	10.4861409543466	KEL	2.218	0.00300314019778101	2.52242439284217
	CD86	1.986	3.66153394805944E-06	5.43633693492969	PTX3	2.984	0.0000264759527741975	4.5771484022448	Nan	2.216	0.00177075268261054	2.7518420915925
	DNM1	1.981	0.00013678601363043	3.86395830695552	NPTX2	2.98	2.65822878675722E-09	8.57540764320133	FGR	2.215	0.0000015277634959623	5.81594387111914
	KYNU	1.975	0.000561888544371242	3.25034982209103	C1orf162	2.98	2.04867239773734E-06	5.68852748387795	DOCK5	2.215	2.79288668323873E-08	7.55394668472237
	SLC24A4	1.967	0.000187484563543288	3.72703448390398	DSE	2.975	5.5743598385189E-07	6.25380499995012	CREB5	2.214	0.000308287351912691	3.51104429268252
	IGHM	1.946	3.17006640529263E-07	6.49893164025856	LRRC25	2.966	0.000028644825284664	4.54295382232824	IFT81	2.214	0.00288968415404747	2.53914962355849
	RNF144B	1.943	0.000473837415317551	3.3243706493448	MMP9	2.964	0.0000172572426448887	4.76302859447091	SLC31A2	2.213	0.0000118910963951648	4.92477810026627
	LILRB5	1.941	0.000202915945809664	3.69268382332132	NRP2	2.963	1.89516753083317E-09	8.72235239281968	ADAMDEC1	2.213	0.00298091115625514	2.52565096758465
	GAB2	1.932	9.99736945259621E-06	5.00011425825093	TREML1	2.962	0.0000250923587701981	4.60045851155382	SLC22A4	2.21	0.00120536371604019	2.91888188584031
	HLA-DRA	1.93	0.0000178179935889797	4.74914120166242	SLC2A6	2.956	2.55616504261788E-08	7.59241110873578	C9orf72	2.21	0.000860426440990217	3.06528625216683
	ALDH1A1	1.93	0.000678909135661787	3.16818834725313	HLX	2.956	2.93711458649084E-07	6.53207910989193	MYCL	2.21	0.0032084047271099	2.49371085246279
	CNTLN	1.918	0.000309056420394881	3.50996222986505	PLXNB2	2.955	3.35088061768272E-09	8.47484104456258	CHST15	2.209	2.28824611907512E-07	6.64049726554
	CD180	1.918	0.000742358317976769	3.12938642092292	MS4A4E	2.951	7.69603781762864E-06	5.11373280688148	Nan	2.204	0.000024937266425732	4.60315115475828
	HLA-F	1.909	6.75711685117345E-06	5.170238570733	TGM2	2.948	9.26432766222556E-06	5.03318609314816	AMPD3	2.204	0.00164008299357138	2.78513417467297
	DPYSL2	1.891	1.04461832266251E-12	11.9810423608833	STAB1	2.944	0.0000137748744026556	4.8609123522934	FAM46A	2.203	2.15078277679908E-06	5.66740344995718
	Nan	1.891	0.000928224095289781	3.03234716214456	EBI3	2.944	0.000030007319495794	4.52277279765008	MITF	2.203	0.000859297656370729	3.065856372691
	SNX24	1.89	0.000196920523898482	3.70570901747618	EPS8	2.943	0.0000207083077578639	4.6838553893465	RXRA	2.201	1.61746846466358E-07	6.79116417789642
	Nan	1.875	0.00016587025222521	3.78023149494531	ZC3H12C	2.937	0.0000511068236754421	4.29152110990946	KCNH3	2.199	0.000393829690430395	3.40469154593273
	KLF4	1.864	0.000524161034643215	3.28053526699952	RNASE6	2.935	5.67745916074687E-08	7.24584598107583	PDE1B	2.198	0.0000363978140350544	4.43892469824712
	DHRS9	1.856	0.000615808914416793	3.21055402856371	VCAN	2.934	3.26336769569454E-14	13.4863339898914	P2RY13	2.193	0.00174874970440022	2.75727234591105
	VCAN	1.846	1.81877965716107E-06	5.74021991197303	ICAM1	2.929	1.99474544376187E-14	13.7001125182345	PRKAR2B	2.192	4.98590027645117E-06	5.30225641211786
	Nan	1.838	4.33450454049467E-07	6.36306053777868	Nan	2.926	0.0000634547876098433	4.1975356051832	TRPM4	2.189	0.000272637670130753	3.56441413823118
	SLC15A3	1.831	0.000469665259346467	3.32821156294241	C5AR1	2.924	0.0000016241324346475	5.78937856050642	NLRP3	2.188	1.43757933606281E-07	6.84236817845501
	REPS2	1.82	0.000713937593042058	3.14633974926304	TREML2	2.911	0.0000378794705137001	4.42159610027556	DZIP1L	2.187	0.00327029211301287	2.48541345302672
	TBC1D4	1.818	0.0000122097957285002	4.91329160179855	STON2	2.91	0.0000538774434931544	4.26859301991188	FGD4	2.186	0.000404167551039287	3.39343855714995
	Nan	1.804	0.000561465307244724	3.25067707348562	SIGLEC1	2.905	0.0000726438150813884	4.13880135576882	COCH	2.183	0.00132880747542722	2.87653793735403
	MNDA	1.791	0.000277672936669619	3.55646644660121	PLCB1	2.901	1.40135049575422E-07	6.85345322850115	CTTNBP2NL	2.183	0.00119962908797137	2.92095301224204
	FAM49A	1.779	0.000015537989829464	4.8086051671593	NEURL3	2.898	0.0000489860710669803	4.3099273917818	APCDD1	2.182	1.24532431382427E-06	5.90471753261439
	MHC-DPB1	1.779	0.000044390366736109	4.35271126698611	CTSB	2.896	2.09130855391203E-10	9.67958188618023	TFCP2L1	2.18	0.00157610618050294	2.80241452792948
	PRKCA	1.772	2.41992396090324E-07	6.61619828025054	PLD4	2.896	0.000016246623146839	4.78923689321398	GAB1	2.178	0.000436110182825269	3.36040377277809
	IL6R	1.771	5.6252778732101E-07	6.24985601973728	CAMK1	2.871	0.000109256081798025	3.96155437845084	Nan	2.177	0.000614084213459514	3.21177206707891
	ATRNL1	1.768	0.000496338341126797	3.30422217514191	MPP1	2.86	2.32553004190813E-06	5.63347804576732	PLD1	2.176	0.000920689911470258	3.03588661563726
	GPX1	1.768	0.00100240116944949	2.99895843534475	ANKRD22	2.857	0.000137298444963537	3.86233438153658	CST3	2.176	4.14507980050015E-10	9.38246710405623
	ICAM1	1.767	3.94023643514423E-06	5.4044777174136	DYSF	2.855	4.81181617877389E-08	7.31769097195335	TRPM4	2.174	0.000304664990086504	3.51617744891422
	NFAM1	1.762	0.000356434323872119	3.44802048098057	NECTIN1	2.855	2.06029569281713E-06	5.6860704453866	UBD	2.173	0.0000294919310086355	4.53029679072594
	TRIO	1.758	1.61448302473598E-07	6.79196651695357	SRGAP1	2.852	0.0000422247066685207	4.37443335875365	SLC24A4	2.173	0.0000367915565839355	4.43425183756944
	TTYH3	1.747	2.60494504150873E-07	6.58420143490621	NGFR	2.847	4.18907753263412E-09	8.37788160151905	GAB2	2.172	6.78560434226828E-07	6.16841146696899
	CTSB	1.741	0.000133263781769906	3.87528786645061	BCAR3	2.846	0.0000169112548390126	4.7718241659422	SSFA2	2.172	5.71349358945415E-07	6.24309825556197
	Nan	1.725	0.000870954250142296	3.06000465719966	BAG3	2.845	2.5291637159125E-13	12.5970230573238	CNTN2	2.171	0.000563523161277117	3.24908822938162
	LRRK1	1.719	0.00017033953926406	3.76868453177259	CXCL10	2.845	0.000099231082445363	4.0033522711913	SLC9A2	2.171	0.00216568174872737	2.66440536346625
	NGFR	1.714	0.000407391915038898	3.38998759411061	SRGAP2	2.843	4.05830873849112E-20	19.3916549168092	CTNND1	2.169	0.00385199183968416	2.41431464158486
	F13A1	1.699	0.00065230240594944	3.18555101962462	EPB41L3	2.837	9.80201365063386E-10	9.00868469700898	KLF7	2.168	2.42537290607497E-08	7.61522147825766
	ZC3H12D	1.684	0.000173905147001051	3.75968756416707	IFI30	2.836	1.4359405601774E-08	7.84286353705837	PYGL	2.167	0.00105677539078756	2.97601730872586
	NPTX2	1.682	0.000806715641946222	3.09327952215079	CNTLN	2.831	1.00805329479795E-07	6.99651650655636	TMEM268	2.166	0.0000123148865047983	4.90956958630697
	HLA-DRB1	1.675	9.26575759123641E-06	5.03311906590337	RAB39A	2.829	0.000125804938655086	3.90030230969717	Nan	2.165	0.00379615911258186	2.42065559280214
	PLA2G4C	1.675	0.000032853517317766	4.4834181277808	CCDC36	2.829	0.000149765238484883	3.82458897759843	GRINA	2.164	0.0000214195475563011	4.66918970698115
	PLBD1	1.671	0.0000227772008625851	4.64249964832659	DNM1	2.828	5.13173206405347E-08	7.28973602691534	DLG4	2.162	0.000412125853160863	3.38497014079469
	DUSP6	1.66	0.000915818885208357	3.03819040507867	RENBP	2.827	0.000127960639944059	3.89292359663202	CD274	2.161	2.12685315401033E-06	5.67226249439655
	PIK3CB	1.658	0.00103378765475695	2.98556865837741	GPR84	2.826	0.000162024327498982	3.79041977246137	TNFRSF1A	2.159	2.78396959522467E-07	6.55533551212838
	LMNA	1.636	8.79852348375774E-06	5.05559020247009	SRC	2.825	6.99880098676086E-06	5.15497635561938	LYN	2.157	4.90506099636371E-07	6.30935558762767
	EPB41L3	1.588	0.000626688573986527	3.20294822344242	JUP	2.825	0.000071889857058549	4.14333237991253	ACO1	2.156	0.0000129824883742457	4.8866420576413
	CD74	1.583	0.0000864916133576054	4.06302600177327	PPM1J	2.824	0.0000199713100267096	4.69959344646075	CCL8	2.155	0.00290803273803888	2.53640070858686
	FTL	1.574	0.0000671239795226625	4.17312230376606	FCN2	2.814	0.0000307879548513809	4.51161915897791	HK3	2.152	0.000181320287533388	3.74155360091897
	DHRS3	1.568	3.74938164915666E-10	9.42604035053958	AXL	2.809	0.0000442803414341767	4.3537890390488	Nan	2.152	0.000833234905127872	3.07923254526905
	PRCP	1.564	0.00021547870591807	3.66659564132327	Nan	2.805	0.0000264021284578339	4.57836106024263	HOMER3	2.152	0.00396821819126472	2.40140445631195
	ZEB2	1.562	0.000157578894917067	3.80250194950405	Nan	2.805	0.0000759109011442999	4.11969585299957	DES	2.15	0.00348994449077358	2.45718148064611
	CBFA2T3	1.544	0.000520979417942569	3.28317943380323	CD9	2.804	0.0000040576701778799	5.39172325689561	SLC37A2	2.149	0.00177527410303456	2.75073458218923
	PLEKHO1	1.537	0.000404430219528223	3.39315640084559	S1PR5	2.801	0.0000115857330287647	4.93607648321398	CCR1	2.149	0.00394915238204261	2.4034961082479
	PTPRJ	1.508	1.72779339168642E-07	6.76250819137978	GUCY1B3	2.801	0.0000826158234611032	4.08293676401501	LAMC1	2.148	0.000469262992375541	3.32858369432965
	PLPP1	1.505	0.000739236894258111	3.13121636622942	SHTN1	2.799	0.0000122939649722228	4.9103080285986	GALNT9	2.146	0.00322517944376815	2.49144611691389
	TYMP	1.504	0.000320406692372219	3.49429842133321	Nan	2.797	0.0000999091683411205	4.00039465614584	SCPEP1	2.143	0.0000889986196300008	4.05061672921714
	APCDD1	1.486	0.000965527668144788	3.01523527657082	MS4A14	2.797	0.000134211812997614	3.87220925693981	KCNQ1	2.141	5.70798237991247E-07	6.24351737618784
	HMGN3	1.475	0.000349276758393046	3.45683031226522	NAV1	2.794	7.52846854581256E-09	8.123293359755	SEMA4A	2.139	6.38714670441807E-06	5.1946931085504
	YPEL2	1.469	7.05009198530044E-07	6.15180521656211	LGMN	2.79	0.0000288491179492383	4.53986746069316	SHTN1	2.138	0.000839048413223982	3.07621297958915
	Nan	1.434	4.97540362025792E-14	13.3031716821664	OSBPL6	2.789	0.000110791745480727	3.95549259543533	ATP6V0A1	2.136	0.0000163282498945072	4.78706036161296
	FNDC3B	1.427	0.0000464653845115294	4.33287046461442	P2RY2	2.779	0.000122570052432756	3.91161562812069	GBP1	2.136	5.53562212733858E-09	8.25683356335129
	CBR1	1.425	0.000487954812587447	3.31162039429354	HLA-DMA	2.777	7.76828201115043E-14	13.1096750166655	BMF	2.135	0.00108691508164558	2.96380438508883
	NLRP3	1.425	0.000613964845726892	3.21185649489125	Nan	2.773	1.9419095747558E-10	9.71177099693002	VCAM1	2.135	0.0042770959173699	2.36885101022545
	BIRC3	1.405	3.08311906668499E-06	5.51100970297191	MAG	2.772	0.0000702967398575832	4.15306481572972	TMCC3	2.134	0.000127880965775402	3.89319409253372
	HLA-DMA	1.401	0.000164443440464175	3.78398344554423	CCDC170	2.77	0.0000233404118820288	4.63189148434403	CD68	2.132	0.0000178265723947626	4.74893215279441
	CTSZ	1.39	0.000841206362663612	3.07509745108409	SEMA4A	2.769	5.15916176776572E-09	8.28742085442044	PLCB1	2.132	0.000109585142085051	3.96024832493828
	CST3	1.36	0.0000940121721762727	4.02681591271145	MEGF9	2.761	1.91277771899712E-07	6.71833549574473	Nan	2.132	0.000779182324460931	3.10836090786988
	FAM13A	1.352	0.0000031937127155734	5.4957041525847	PRRG1	2.761	0.000144431472841732	3.84033816000636	IGHM	2.126	2.2949311289682E-08	7.63923034313669
	GRN	1.351	0.000718088415493015	3.14382207943916	KCTD12	2.76	2.53380214110344E-06	5.59622730120549	HNMT	2.126	0.0000664245205570589	4.17767157158348
	SRGAP2	1.335	0.0000159406784988073	4.79749319724249	PLA2G4A	2.755	9.7193846391669E-07	6.01236123057518	CTDSPL	2.124	0.00076811592591943	3.11457323024485
	CREG1	1.331	0.0010847370090671	2.96467554232736	SCIMP	2.754	0.0000241838414602223	4.61647471288516	ARHGAP21	2.123	0.0000018022625226984	5.74418194817648
	VOPP1	1.326	3.5104135551181E-09	8.45464171711654	NLRP3	2.753	3.62505638185612E-11	10.4406852342961	ZNF532	2.123	0.000232475968787121	3.63362193379574
	BAG3	1.32	0.000695919743400848	3.15744084229732	LDLRAD3	2.75	0.0000640458961458096	4.19350869321562	MS4A4A	2.123	0.00435175762682156	2.36133530087081
	NDRG1	1.316	0.0000178126665008713	4.74927106313462	ABCA6	2.75	0.00012431680041646	3.90547017598329	SLC40A1	2.119	0.0000949423605885741	4.02253997445201
	CIITA	1.314	0.000692369832715424	3.1596618630535	NINJ1	2.74	3.31297464763887E-06	5.4797818875206	HLA-DQB1	2.118	9.80900748544783E-08	7.00837493404715
	HLA-DQB1	1.311	0.000969598939768574	3.01340786806734	CEBPA	2.739	6.25350255981989E-06	5.20387666804311	PPARG	2.117	0.00316088277036136	2.50019161081315
	CCDC88A	1.298	0.0000547146159849156	4.26189664453139	HMOX1	2.736	0.000139206524095102	3.85634041047182	KCTD12	2.114	0.000312485689842069	3.50516986620767
	CSRP1	1.293	1.22650428587985E-06	5.91133092986223	TMEM176B	2.735	0.000171896504963685	3.764732953391	Nan	2.114	0.000513168429115381	3.2897400699174
	ARHGAP31	1.284	0.000233334451284794	3.63202113390975	CPPED1	2.727	1.21895164062753E-08	7.91401352377064	AQP9	2.114	0.00399857865578446	2.39809435658377
	SAT1	1.262	0.000733968786353369	3.13432240902499	PSTPIP2	2.721	0.000142107186492225	3.84738395884242	FAM213A	2.111	0.00149831506415972	2.82439685403395
	PFKFB3	1.248	0.00115408573641834	2.93776192647468	PLVAP	2.715	0.000296192210856105	3.52842636656664	FRMD4A	2.111	0.0020901681317313	2.67981877812518
	EPB41L2	1.219	0.000560208602026567	3.25165022685128	OLFML2B	2.714	0.000246837812597911	3.60758831082703	OLFM1	2.11	0.00403395208876691	2.39426926420648
	Nan	1.174	0.00078203111751957	3.10677596574045	SHROOM4	2.712	2.38787277200856E-06	5.62198881652366	CLEC7A	2.108	0.000804231369044797	3.09461899124633
	BCL2L11	1.169	0.0000879268767917872	4.05587835293291	ITGA9	2.711	0.0000198632234700451	4.70195027136662	ATP13A2	2.108	7.04659828809726E-22	21.1520204860216
	ST7	1.149	0.00014815163459061	3.82929355248791	Nan	2.706	2.55592651677096E-06	5.59245163635857	Nan	2.108	0.000709630882632966	3.14896749257707
	RNF19B	1.082	2.11451455842658E-06	5.67478932039054	IL27	2.702	0.000318896233724323	3.49635060989596	BCL2A1	2.107	5.79812572032969E-07	6.23671237210391
	SKG3	1.065	0.00114254651863594	2.94212610865364	CADM4	2.696	0.000037720567850419	4.42342177795891	CIITA	2.106	5.34481748585513E-08	7.2720671204345
	DAAM1	1.016	4.8728236424097E-07	6.31221930635199	KCNQ1	2.694	3.1668217445452E-10	9.49937638169886	CCDC170	2.104	0.00131830038223267	2.87998562200104
	TNFAIP3	0.991	1.97185695284174E-07	6.70512459388001	SOD2	2.687	1.03565371727264E-11	10.9847854316728	SREBF1	2.104	0.0000081761840207915	5.08744934246439
	NUB1	0.979	0.000854442396219282	3.06831721070494	Nan	2.677	3.86268293292551E-09	8.41311093931369	CTSL	2.104	0.000822492127646893	3.08486825013893
	ERC1	0.968	0.000171437398197209	3.76589443294365	SLAMF9	2.675	0.00036374012017211	3.43920879405554	TRIM36	2.097	0.00242401061383283	2.61546548288903
	BMP2K	0.95	0.0000659232921985559	4.18096111217314	TNFRSF21	2.673	0.000112563674645452	3.94860173778197	Nan	2.097	0.00296753904618064	2.52760355799115
	DUSP5	0.926	0.000530809640486075	3.27506119814392	Nan	2.673	0.000363769513141438	3.43917370117482	Nan	2.091	2.60811180065715E-06	5.58367379585124
	SMAP2	0.904	0.000769048163561618	3.11404646057044	PID1	2.661	4.04828937431121E-07	6.39272845141163	GPR162	2.091	0.00303268492075373	2.51817270814832
	KDM2B	0.876	0.000996936711446292	3.00133241113876	PADI2	2.655	1.60051846324255E-07	6.79573931156164	STAC	2.088	0.000448268829297867	3.34846145906993
	SERPINB9	0.86	0.000168590212134594	3.77316764287455	SLC22A4	2.654	0.000100788553013626	3.99658878976862	NLRP1	2.087	0.0000231166106139594	4.63607584237788
	VAC14	0.838	0.000305314169420085	3.51525303992617	OSBPL1A	2.653	8.0937192063527E-07	6.09185186656749	EPHA2	2.087	0.00308550629079934	2.51067356379937
	IL15RA	0.837	0.000746141554478491	3.12717877239727	PTPRB	2.649	0.0000156938901961363	4.8042693903007	FFAR2	2.086	0.000892628354590548	3.0493293217901
	SNX29	0.834	1.02271419378605E-06	5.99024571663365	GPC1	2.649	0.000242422720837469	3.61542667876355	DNAH11	2.086	0.000962128154547374	3.01676707650078
	H6PD	0.834	0.0010071760843966	2.99689459518961	OGFRL1	2.648	0.0000197255312203949	4.70497129214999	POU2F2	2.086	0.0000192766381919996	4.71496870393776
	CLIP2	0.817	0.00095229735967798	3.02122741978504	AOAH	2.637	1.21318033070273E-08	7.91607463952237	PLXNB2	2.085	0.0000300343726151524	4.52238143555359
	ATP13A2	0.771	0.000444085599520939	3.35253330957794	MILR1	2.634	0.000164716836474413	3.78326200730126	Nan	2.082	0.000176281546073358	3.75379314917537
	ETV3	0.738	0.000381057437257118	3.41900955764786	OLR1	2.633	0.0000781448104862543	4.10709985772179	CLCN5	2.082	3.84456734892275E-06	5.41515252674621
	SLC9A9	0.708	0.000844879108247813	3.0732054287745	TREM2	2.632	0.00043743704029232	3.3590844455474	PRCP	2.081	8.57855031404686E-07	6.06658609721005
	RAB8B	0.634	0.000055566876682086	4.25518401346937	FPR1	2.628	0.0000421062817891367	4.3756531074222	MOCOS	2.079	0.00401524519963351	2.39628792844352
	RAPGEF1	0.387	0.000766005920774235	3.11576787351408	Nan	2.628	0.000456993912311359	3.34008958519753	CREB5	2.077	0.00071533714407493	3.14548922351148
					ASAH1	2.626	1.51523615111946E-06	5.81951967664307	FRMD3	2.076	0.00211548525699677	2.67458999695867
					ATP6V0A1	2.621	1.2248883206981E-07	6.91190350633256	DRAM2	2.075	2.67656788058793E-09	8.5724217379742
					VDR	2.62	1.88236634176336E-06	5.72529585130012	LRP5	2.073	0.0014634716017914	2.83461570049698
					TCF7L1	2.614	0.000349466821471766	3.45659405006342	SHROOM4	2.072	0.000314147774464209	3.50286601263541
					PLBD1	2.61	3.64404466219378E-11	10.43841630886	ST8SIA1	2.069	0.000194468352673418	3.7111510646601
					ZSCAN18	2.607	0.0000309608318091957	4.50918737985959	ABTB2	2.069	0.000171750128416937	3.76510292954791
					DISC1	2.606	5.36816733826088E-07	6.270173954659	CTSA	2.066	0.0000418493580278466	4.37831119972812
					ST8SIA5	2.605	0.000125863763092288	3.90009928779762	P2RX1	2.065	0.00517508673382959	2.2860823670869
					GNG10	2.585	5.58626842787446E-06	5.25287819968697	INPP5F	2.062	0.0000154844236697212	4.81010495444783
					Nan	2.578	0.000191106667277587	3.71872416113256	SERPINB9	2.061	1.79027399226286E-19	18.7470804973879
					TMEM176A	2.578	0.000256876052687821	3.59027638102093	ACVR1B	2.061	0.0023818320925096	2.62308885740689
					CMKLR1	2.577	0.000370223529701323	3.43153598295019	G0S2	2.059	0.00394697533299545	2.40373558776142
					TYMP	2.576	7.13647917126723E-10	9.14651599741407	Nan	2.058	0.0000355491518191306	4.44917075680948
					WIPI1	2.576	3.98242856753421E-06	5.39985200535833	SLAMF8	2.058	0.00328124753232804	2.4839610058623
					GRN	2.566	1.31835202117002E-10	9.87996861065323	IL6R	2.053	6.50554289931774E-09	8.18671645493028
					EPB41L2	2.559	4.39919031989679E-13	12.356627248959	Nan	2.052	5.53945224481772E-08	7.25653317729579
					CXCL12	2.556	0.0000153828789841511	4.81296237650335	Nan	2.051	0.000002496672924705	5.60263834843751
					ARHGAP22	2.556	0.000614312575776602	3.21161059401711	PIK3CB	2.05	0.0000494794855240841	4.30557482471011
					Nan	2.554	6.32649613261369E-10	9.19883675310832	LRP11	2.048	0.00114721419140192	2.94035548928312
					CLIC2	2.552	4.05947309777983E-06	5.3915303323284	SYNM	2.045	0.0000656386347363545	4.18284046071818
					WHRN	2.546	1.93548388682221E-06	5.71321043989312	HLA-DQA1	2.044	2.14078520415929E-06	5.6694269054884
					PDGFB	2.545	0.000573039685236227	3.24181530040208	DPYSL2	2.042	1.39001238629883E-14	13.8569813297623
					FAM26F	2.539	0.000587347086180838	3.23110518143389	CXCL12	2.042	0.000554693348734008	3.25594704166657
					TP53INP2	2.528	0.000730493205107177	3.13638381942603	SRC	2.037	0.00119083928193212	2.92414684782026
					TREML4	2.528	0.000755595375734415	3.12171070863688	SCARF1	2.036	0.00092602941818836	3.03337521639157
					SLC11A1	2.515	2.59181228648571E-06	5.58639645569324	CD5L	2.035	0.00400733156998473	2.39714472218989
					CXCL9	2.512	0.000819085362862296	3.08667083488405	SRGAP2	2.034	4.95232885187183E-11	10.3051905243653
					IL6R	2.511	1.27955684870838E-12	11.892940414324	Nan	2.033	0.0044875008728503	2.3479954539403
					PLA2G4C	2.511	4.8074643743763E-10	9.31808392540859	SLC15A3	2.032	0.000103621582704755	3.98454977863168
					CBR1	2.511	7.87707570691576E-10	9.10363498048755	PDGFC	2.032	0.00138732858026846	2.85782066675855
					RGS10	2.507	7.95472480813212E-07	6.09937484007484	CADPS	2.032	0.00105393216680221	2.97718734029189
					FUT4	2.507	0.00081404996164985	3.08934893982459	LIPA	2.025	1.77710058693045E-07	6.75028798968906
					CD74	2.502	5.4615345370875E-10	9.26268531565514	SCN1B	2.024	0.00412136145656219	2.38495929479197
					PLAUR	2.499	0.000143642556466108	3.8427168741583	HLA-DMA	2.022	5.31025969151059E-08	7.27488423977875
					SAT1	2.498	2.36871940614556E-11	10.6254863819028	ATF5	2.019	0.0000761919871104521	4.11809069974566
					EVI5	2.494	3.89589121916701E-06	5.40939317796772	FAM167A	2.017	0.000250607367367655	3.60100616574376
					HLA-F	2.493	4.06327237281006E-09	8.39112406469213	GCA	2.017	0.000959561465895086	3.01792720076793
					TNFSF18	2.493	0.000892242488413364	3.04951709958341	PTPRJ	2.012	3.14070482117621E-12	11.5029728788063
					PTPRO	2.491	0.000455552981739917	3.34146110642051	WIPI1	2.01	0.000321408925696741	3.49294206681656
					Nan	2.484	4.64932783493841E-07	6.3326098296214	Nan	2.008	0.00011315408971109	3.94632974478604
					HTR7	2.478	0.000271684572292213	3.56593502245289	TCF4	2.008	0.0000209705130364799	4.67839094453767
					RUSC2	2.478	0.000842481553357573	3.07443959949249	EEPD1	2.005	0.000258258325506812	3.58794566917567
					ITSN1	2.477	2.10185537643806E-11	10.6773971700279	C20orf194	2.003	0.000110047391129364	3.95842024871764
					ALDH3B1	2.471	0.000250600836553041	3.60101748358224	TNS3	1.998	0.000108928288592003	3.9628593196566
					DOCK7	2.467	1.77874095928241E-08	7.74988729426886	NAMPT	1.995	1.00341005311201E-10	9.99852155211313
					HRH2	2.462	0.0000805493748766786	4.09393782568129	PLA2G4C	1.988	8.33551901539305E-07	6.07906735342403
					DPYSL2	2.459	1.91619102628689E-20	19.7175611980096	ATG7	1.988	9.30818188190166E-12	11.0311351391869
					TLR7	2.459	0.00105312628388389	2.97751954799257	CEBPA	1.987	0.00105159846575305	2.97815005618632
					FAM198B	2.456	0.00105956361843886	2.97487296221183	APBA1	1.986	0.000570748854654771	3.24355495135347
					STAC3	2.453	4.92289410455105E-06	5.30777950615367	SERPINB1	1.984	3.2707304570953E-10	9.48535524487519
					MN1	2.453	0.000210457862161586	3.67683484549394	Nan	1.981	0.000058380120156504	4.23373501549304
					FCHO2	2.452	5.55967774656068E-10	9.25495038053061	Nan	1.978	0.000509234896150017	3.29308184326247
					HSD11B1	2.452	0.000770446551560557	3.11325748435303	NAAA	1.976	2.05064735116641E-07	6.68810901862266
					TMEM55A	2.452	0.000800880360844968	3.09643235595767	ZEB2	1.975	0.0000017666514081025	5.75284913610312
					DNASE2	2.451	0.0000166016851403771	4.7798478270188	BRI3	1.972	0.000141115325367467	3.85042581855537
					VMO1	2.45	0.000137190328238759	3.86267650481436	CRYBG3	1.969	0.000189196974059637	3.72308581381008
					RND3	2.439	0.000777389212717044	3.1093614900618	ZNF831	1.967	1.24676951979626E-07	6.90421382361215
					ATP9A	2.438	0.000467621070421615	3.33010592830217	FAM114A1	1.966	0.000509907755456194	3.29250838256829
					AKR1B1	2.434	4.1204355011144E-13	12.3850568796622	VSIR	1.965	2.08589349538049E-08	7.68070787019012
					NEGR1	2.433	0.000139584497152638	3.85516281362501	BACH1	1.958	2.85707624420852E-09	8.54407816983874
					MARK1	2.429	0.000776552805414438	3.10982900700514	CYFIP1	1.957	0.00041510011320486	3.38184714818197
					SDC2	2.421	0.00123904070758442	2.90691442502921	ATP6V1B2	1.954	2.24696138451839E-10	9.64840439114771
					SERPINB10	2.419	0.000789393832266756	3.10270627117964	SLC43A3	1.954	0.000611322394814927	3.21372969423738
					LTBR	2.419	0.00116423724877456	2.93395850994852	PIM3	1.953	0.0000387984574647721	4.41118554058761
					WLS	2.418	0.0000696534067086121	4.15705763762379	Nan	1.952	0.0000126844874842686	4.89672707572256
					Nan	2.41	0.000210204697093069	3.67735758374636	SORBS3	1.948	0.000615268085910927	3.21093561127673
					Nan	2.409	0.0000243672306834684	4.61319382523582	TNFRSF1B	1.944	1.14327268420027E-07	6.94185017282481
					C1QB	2.407	0.00134054666602234	2.87271806311099	APLP2	1.941	2.29385155506745E-08	7.63943469057645
					Nan	2.405	0.000402309952599157	3.39543922344308	PLK2	1.941	0.000565390985206267	3.24765112033604
					TPMT	2.402	0.00137551907600761	2.86153338233908	CPPED1	1.94	0.0000502455321752864	4.29890254958677
					RBM47	2.397	3.66205711968427E-06	5.43627488598456	PRKAR2B	1.932	0.0000569751022277466	4.24431488691272
					TMEM255A	2.397	0.0011142427019362	2.95302020177328	GPX1	1.932	0.000325488081130857	3.48746490999555
					Nan	2.392	9.74852883469836E-16	15.0110609193969	TOR3A	1.932	2.43860867787202E-07	6.61285788508025
					Nan	2.391	0.00139986972993858	2.8539123773226	CNTLN	1.931	0.000281431284645027	3.55062762689592
					Nan	2.38	9.49887705979128E-06	5.02232773319134	CD83	1.928	0.00030364411742403	3.51763512815917
					FHAD1	2.378	0.000525803443181032	3.27917657427829	TCN2	1.927	0.0013922754418236	2.85627483726105
					PSAP	2.374	5.43524422011925E-08	7.26478093712189	PDGFC	1.925	0.00246037314482162	2.60899902198296
					TCN2	2.371	0.0000834357749719634	4.07864769586651	NCF1	1.921	0.0000130324219122317	4.88497486860225
					FNDC3B	2.368	1.36629501773468E-11	10.8644555153393	Nan	1.921	0.0000368490995696797	4.43357311992697
					ARHGAP31	2.367	1.15394766087053E-11	10.9378138888498	MYO10	1.921	0.00524864862700681	2.27995250028574
					ECI1	2.364	2.6951267345411E-08	7.56942080791036	NADK	1.916	3.36938777211142E-13	12.4724490045733
					KMO	2.355	0.00155749169269115	2.80757426109127	NFKBIE	1.915	8.43675897557044E-06	5.07382435779986
					RASGRP4	2.35	0.00111690280040121	2.9519846201576	IGFBP4	1.912	0.0038965058098248	2.40932467187624
					AFAP1L2	2.349	0.0000225004090156983	4.6478095871488	IGHV1-46	1.911	0.00168117421717691	2.77438727904232
					CREG1	2.348	7.97402959769575E-09	8.09832215667311	CORO2A	1.909	0.0000405635667461614	4.39186386457039
					GPX1	2.348	0.0000125143353411729	4.90259221160321	SIT1	1.908	0.00177237313025285	2.75144484263466
					RASSF4	2.346	0.000549901373921672	3.25971519523746	Nan	1.905	5.79705673889934E-09	8.23679244893571
					ABLIM2	2.345	0.000554487346440575	3.25610836012571	ACSS2	1.903	0.00134919567843588	2.86992505855492
					CPQ	2.341	0.0000015386692905994	5.81285471395769	TTYH3	1.902	2.07002301573365E-08	7.6840248257747
					ARHGEF11	2.338	2.45313458849681E-08	7.61027862405695	STAC3	1.9	0.000402581067484033	3.39514665289632
					TMEM173	2.338	6.58778377905116E-07	6.18126066346494	CD33	1.898	0.00238335904353785	2.62281052799282
					LHFPL2	2.338	0.000861059411443339	3.06496688202853	PLA2G15	1.896	0.0000207638118317547	4.68269291548963
					PAX3	2.334	0.00157378595065396	2.80305433599938	REPS2	1.894	0.000428615921525139	3.36793170053151
					TNFSF10	2.331	0.0000714379483449085	4.14607102661783	GPC4	1.891	0.00210632713017823	2.67647417835552
					SEMA3G	2.33	0.00187318303817722	2.72741978344355	ST3GAL5	1.888	2.08163714435819E-08	7.68159497124085
					GNAO1	2.329	0.000601532680898516	3.22074077273257	F13A1	1.888	0.000151441131555804	3.81975615401913
					CD1D	2.328	0.00145281872561353	2.83778857109569	ENTPD1	1.881	0.00112944590288282	2.94713456566625
					SGTB	2.326	0.000947992875793067	3.02319492639124	CAMKK1	1.877	0.00125489673840779	2.9013920094696
					ANPEP	2.322	0.0000649725691281698	4.18726996013739	DPYD	1.875	5.28124415333293E-11	10.2772637544971
					KCNJ10	2.321	0.0010680905682055	2.97139191996269	PPP1R15A	1.872	1.71898915607165E-08	7.76472686297153
					FOXP2	2.32	0.00102310127189635	2.99008137542869	REPS2	1.872	0.000501210872529953	3.2999795166313
					TNFSF15	2.317	0.00202013659325385	2.6946192643698	CCR2	1.87	0.00481625052316548	2.31729093080368
					NCEH1	2.316	0.000809654571625766	3.09170022758282	F13A1	1.869	0.000175693888584293	3.75524334493771
					ACP2	2.314	6.51700445691476E-08	7.18595198199461	CTSB	1.865	0.0000425834531805197	4.37075912362958
					PGM5	2.314	0.000105331464437393	3.97744187771893	CD14	1.862	0.000958249522749721	3.01852138837125
					MEFV	2.307	0.00117174118437919	2.93116830521964	PIK3CB	1.859	0.00023437651670772	3.63008590449338
					JDP2	2.306	0.000118224149699676	3.92729380086565	PLK2	1.859	0.000952258198529177	3.0212452795642
					PAK1	2.305	0.000949127403948737	3.0226754871321	Nan	1.859	2.19960809118173E-07	6.6576546914501
					C3AR1	2.302	0.00210445179333961	2.67686101818224	SAMD4A	1.859	0.0000764539443513626	4.11660010389662
					HK2	2.3	0.0000044895235455471	5.34779974641744	NEURL1	1.859	0.00294864577063017	2.53037739737051
					TIMP1	2.3	0.0000084273846867664	5.07430718128622	MRC1	1.857	0.00418444161981265	2.37836248692123
					LAMC1	2.298	0.000182708584800134	3.73824104627781	PPP1R14C	1.857	0.00496252175729052	2.30429757613805
					SMAD1	2.297	0.00179101387552017	2.74690104952869	Nan	1.856	0.000165630756837878	3.78085901365814
					DPF3	2.295	0.0000894157530105484	4.04858596170894	TRIB1	1.856	0.000599488910993339	3.22221884582442
					IL15RA	2.294	2.18234387362506E-20	19.6610768162357	RUFY4	1.851	1.30307130402325E-06	5.88503181905598
					PLXNA1	2.293	0.00015011206689682	3.82358439519136	ANTXR2	1.85	5.03425467091992E-07	6.29806481831137
					SPATC1	2.279	0.00237955729744104	2.62350383334773	EPB41L3	1.85	0.0000671778391529445	4.17277396981626
					HES4	2.274	0.000327415931538386	3.48490019233131	TBC1D9	1.85	0.000289573599131833	3.53824103596253
					FZD2	2.272	0.00216811293235449	2.66391810007599	SEMA5A	1.849	0.00499018461652708	2.30188338695059
					TTC7B	2.271	7.17158950139558E-14	13.1443845772221	LRRK2	1.846	0.0000244087817406584	4.61245389598276
					PFKFB3	2.271	3.30520067663088E-09	8.48080216700811	SGPL1	1.843	2.36410337961467E-19	18.6263335361603
					LMO2	2.268	0.00010044832454692	3.9980573027793	RNASEK	1.842	8.02685572508861E-06	5.09545454297327
					CDC42EP2	2.268	0.00240452231936107	2.61897118734444	IFI30	1.841	0.000233268883488841	3.63214318932615
					CD300LF	2.266	0.00111822828437645	2.95146952692866	DUSP6	1.84	0.000237028495076016	3.62519944086592
					CTSZ	2.263	5.37958674200504E-08	7.26925108540429	BATF2	1.828	0.00248165186757577	2.60525914249688
					EMP1	2.263	0.00053480210430807	3.27180689257014	Nan	1.826	0.00269781273017978	2.56898820035436
					SNAP25	2.263	0.00256221481272371	2.59138446238614	PPM1L	1.822	0.00221171668249256	2.65527050626001
					AK7	2.262	0.00199690015837133	2.69964364857565	MKNK1	1.82	2.49297844491281E-09	8.60328147652868
					MYO7A	2.258	0.00129779730834829	2.88679313090981	BAG3	1.819	2.93438396695621E-06	5.53248305892497
					TRIM72	2.257	0.00201631115069569	2.69544244811781	RNF19B	1.819	1.48611319889621E-15	14.8279481086215
					DCHS1	2.256	0.000125508718493853	3.90132610476257	PDCD1LG2	1.819	0.00162974852427749	2.78787940353731
					Nan	2.256	0.000823695235123776	3.0842334462968	HLA-F	1.815	0.0000186152097967672	4.73013206484098
					RGS18	2.255	1.65349986760831E-07	6.78159583552317	PLPP1	1.815	0.0000472590448416183	4.32551506019426
					ADGRG1	2.25	0.0000292992798226187	4.53314305448912	CBFA2T3	1.81	0.00004793701184423	4.31932904122453
					CDKN1C	2.25	0.00221456482926821	2.65471160163737	KIF13A	1.81	0.00098757016396335	3.00543203925632
					OPHN1	2.249	0.000925649490752633	3.03355343345759	RGS10	1.809	0.000368025181548845	3.43412246438748
					PLOD1	2.244	0.000304850936476054	3.51591246652444	SLC35F6	1.807	2.18633745616534E-07	6.66028280485673
					CD36	2.241	0.000816638259615931	3.08797027717956	THEMIS2	1.807	0.000227849357144946	3.64235219239993
					HRH1	2.24	0.00149138087288305	2.82641143108217	PLA2G4A	1.801	0.00136897062654117	2.86360587025019
					TLR2	2.24	0.0020309989360909	2.69229030409395	LRRK2	1.799	0.0000392642898146921	4.40600225335873
					BTK	2.239	0.0000124983270513061	4.90314811507274	Nan	1.795	5.46681955209607E-06	5.26226526099454
					AIM2	2.237	3.78061190657623E-07	6.42243790224156	NLN	1.794	0.00105281710447962	2.97764706795431
					NLRP1	2.232	5.97720639087303E-06	5.22350174786889	CD83	1.793	0.000781290925708381	3.10718721976781
					DUSP8	2.23	4.49433916165867E-07	6.34733415699947	NR1H3	1.79	0.000251747672351403	3.59903453622465
					SH2B2	2.23	0.00222896945982827	2.65189588195445	AOAH	1.789	0.000110621101441075	3.95616202162712
					LYZ	2.225	7.91140271483407E-07	6.1017465079937	EVI5	1.787	0.000936123576596387	3.02866681676256
					PHLDA2	2.224	0.00304445667399258	2.5164902020594	ZBTB47	1.785	0.000543281785825087	3.26497485496675
					KEL	2.218	0.00300314019778101	2.52242439284217	RBM47	1.782	0.000578172068190424	3.23794289316308
					DOCK5	2.215	2.79288668323873E-08	7.55394668472237	ATP6V0C	1.782	1.094770083036E-08	7.96067707913724
					IFT81	2.214	0.00288968415404747	2.53914962355849	CD1C	1.779	0.0000362095997443598	4.44117627578439
					SLC31A2	2.213	0.0000118910963951648	4.92477810026627	TRIB1	1.776	0.00102085492991844	2.99103596958035
					ADAMDEC1	2.213	0.00298091115625514	2.52565096758465	SLC38A7	1.776	3.99582325357168E-06	5.39839373007973
					C9orf72	2.21	0.000860426440990217	3.06528625216683	SARM1	1.775	0.000211028559203132	3.67565876619514
					MYCL	2.21	0.0032084047271099	2.49371085246279	GNG10	1.772	0.00185328883843585	2.73205688982128
					CHST15	2.209	2.28824611907512E-07	6.64049726554	LRPAP1	1.772	2.94603921839777E-11	10.5307614760201
					AMPD3	2.204	0.00164008299357138	2.78513417467297	Nan	1.769	0.0000347184691774733	4.45943943218313
					FAM46A	2.203	2.15078277679908E-06	5.66740344995718	HIVEP3	1.768	1.25776575680873E-18	17.9004002332928
					MITF	2.203	0.000859297656370729	3.065856372691	C1orf21	1.768	0.000165808460818884	3.78039331218622
					RXRA	2.201	1.61746846466358E-07	6.79116417789642	CBR1	1.766	0.0000154205633920729	4.81189975899591
					KCNH3	2.199	0.000393829690430395	3.40469154593273	DOK3	1.764	0.00258373793699043	2.58775153800306
					PDE1B	2.198	0.0000363978140350544	4.43892469824712	AIM2	1.762	0.0000631510349517602	4.19961952760817
					PRKAR2B	2.192	4.98590027645117E-06	5.30225641211786	ABCC3	1.759	1.59451457356327E-08	7.79737150703301
					DZIP1L	2.187	0.00327029211301287	2.48541345302672	SPART	1.759	2.55316462519115E-07	6.59292118147187
					FGD4	2.186	0.000404167551039287	3.39343855714995	POLD1	1.756	0.0000778631524330808	4.10866801705022
					CTTNBP2NL	2.183	0.00119962908797137	2.92095301224204	PEA15	1.755	0.000152636000707313	3.81634302165924
					APCDD1	2.182	1.24532431382427E-06	5.90471753261439	MOB3B	1.753	0.00319590651734392	2.49540593261069
					CST3	2.176	4.14507980050015E-10	9.38246710405623	SH3RF3	1.752	0.00323079793094704	2.49069020391952
					TRPM4	2.174	0.000304664990086504	3.51617744891422	IRF5	1.749	0.000188366879531079	3.72499545664604
					SLC24A4	2.173	0.0000367915565839355	4.43425183756944	TCF4	1.748	0.000212851671438216	3.67192293513428
					SSFA2	2.172	5.71349358945415E-07	6.24309825556197	ST3GAL6	1.747	0.00382462762355855	2.41741084257736
					CNTN2	2.171	0.000563523161277117	3.24908822938162	ZFP36	1.744	4.14651086574889E-07	6.38231719223063
					SLC9A2	2.171	0.00216568174872737	2.66440536346625	GALNS	1.74	1.14791634121978E-07	6.94008976165104
					CTNND1	2.169	0.00385199183968416	2.41431464158486	ANXA5	1.74	0.0000663174968415584	4.17837187462326
					KLF7	2.168	2.42537290607497E-08	7.61522147825766	BTK	1.736	0.000709872429884204	3.14881969068268
					PYGL	2.167	0.00105677539078756	2.97601730872586	CD3D	1.733	0.000595635481994502	3.22501943923512
					TMEM268	2.166	0.0000123148865047983	4.90956958630697	MCTP1	1.731	0.00111924464928469	2.95107497314884
					Nan	2.165	0.00379615911258186	2.42065559280214	Nan	1.729	0.000417431681730875	3.37941459245613
					GRINA	2.164	0.0000214195475563011	4.66918970698115	Nan	1.725	0.000612589706914418	3.21283030473452
					DLG4	2.162	0.000412125853160863	3.38497014079469	Nan	1.721	0.000759877012287385	3.11925669351815
					CD274	2.161	2.12685315401033E-06	5.67226249439655	CRISPLD2	1.721	0.00315678013310405	2.50075566527436
					TNFRSF1A	2.159	2.78396959522467E-07	6.55533551212838	LAG3	1.713	0.00092775255177388	3.03256784245502
					LYN	2.157	4.90506099636371E-07	6.30935558762767	CD6	1.708	0.000667604522762729	3.17548072980549
					ACO1	2.156	0.0000129824883742457	4.8866420576413	GLT1D1	1.708	0.00112500767974171	2.94884451287878
					CCL8	2.155	0.00290803273803888	2.53640070858686	CTSH	1.707	0.00374507836100689	2.42653909080915
					Nan	2.152	0.000833234905127872	3.07923254526905	GPR137B	1.704	4.42250024044482E-08	7.35433213480629
					HOMER3	2.152	0.00396821819126472	2.40140445631195	TMEM173	1.7	0.000300386612756785	3.52231942631304
					DES	2.15	0.00348994449077358	2.45718148064611	TRAM2	1.698	0.00270121227742806	2.5684412850117
					SLC37A2	2.149	0.00177527410303456	2.75073458218923	SAT1	1.696	5.70950813353856E-06	5.2434013040293
					CCR1	2.149	0.00394915238204261	2.4034961082479	LMTK3	1.695	0.0000211661181656414	4.67435878363501
					GALNT9	2.146	0.00322517944376815	2.49144611691389	ZFP36L1	1.695	8.45440690085891E-11	10.0729168539112
					SCPEP1	2.143	0.0000889986196300008	4.05061672921714	FCRL5	1.69	0.00396179902632208	2.40210755907842
					GBP1	2.136	5.53562212733858E-09	8.25683356335129	FNDC3B	1.688	0.0000014362851827605	5.84275931984127
					BMF	2.135	0.00108691508164558	2.96380438508883	Nan	1.688	0.0000628113145012207	4.20196211768249
					VCAM1	2.135	0.0042770959173699	2.36885101022545	ABCA1	1.687	5.51671821633621E-06	5.25831919842682
					TMCC3	2.134	0.000127880965775402	3.89319409253372	PFKFB3	1.682	0.0000117093144762985	4.93146853002376
					Nan	2.132	0.000779182324460931	3.10836090786988	TNFAIP3	1.679	1.13101730903301E-18	17.9465307486024
					HNMT	2.126	0.0000664245205570589	4.17767157158348	ALOX5AP	1.678	0.0000660677495115501	4.18001048646187
					CTDSPL	2.124	0.00076811592591943	3.11457323024485	ZC3H12D	1.678	0.000183496988363202	3.73637105919378
					ARHGAP21	2.123	0.0000018022625226984	5.74418194817648	BAZ2B	1.678	1.61820827318422E-06	5.79096558280191
					ZNF532	2.123	0.000232475968787121	3.63362193379574	CEPT1	1.677	4.49542008544105E-08	7.34722971833244
					MS4A4A	2.123	0.00435175762682156	2.36133530087081	LAMP1	1.677	4.91423739305969E-08	7.30854386779781
					SLC40A1	2.119	0.0000949423605885741	4.02253997445201	NRG2	1.675	0.00117686725116822	2.92927252214937
					HLA-DQB1	2.118	9.80900748544783E-08	7.00837493404715	ABI3	1.67	1.85864185876192E-07	6.73080428626244
					PPARG	2.117	0.00316088277036136	2.50019161081315	DNM1	1.665	0.00134824191030147	2.87023217687846
					AQP9	2.114	0.00399857865578446	2.39809435658377	PTPN18	1.663	2.44060072784546E-06	5.61250326354742
					FAM213A	2.111	0.00149831506415972	2.82439685403395	CIITA	1.659	0.0000182612248852267	4.73847009519966
					FRMD4A	2.111	0.0020901681317313	2.67981877812518	CD28	1.656	0.0000670781187477639	4.17341912598429
					OLFM1	2.11	0.00403395208876691	2.39426926420648	TSPAN33	1.656	0.00069345565585357	3.15898130536768
					ATP13A2	2.108	7.04659828809726E-22	21.1520204860216	CBFA2T3	1.651	0.000206859513596045	3.68432450083927
					Nan	2.108	0.000709630882632966	3.14896749257707	TSPAN33	1.651	0.000715767573575688	3.14522798034687
					BCL2A1	2.107	5.79812572032969E-07	6.23671237210391	ARHGAP27	1.65	1.39808989374809E-12	11.8544649036235
					CIITA	2.106	5.34481748585513E-08	7.2720671204345	MCOLN1	1.648	0.000638344523691706	3.19494486304433
					SREBF1	2.104	0.0000081761840207915	5.08744934246439	FNIP2	1.646	4.88874768377823E-10	9.31080237680255
					CTSL	2.104	0.000822492127646893	3.08486825013893	NCF4	1.646	1.21277757626403E-06	5.91621884155604
					TRIM36	2.097	0.00242401061383283	2.61546548288903	MTHFD2	1.646	0.000497435824915647	3.30326294041126
					Nan	2.097	0.00296753904618064	2.52760355799115	PLCB3	1.642	0.000121858654709173	3.91414362069381
					GPR162	2.091	0.00303268492075373	2.51817270814832	CD5	1.641	0.000222808475114676	3.65206829363505
					STAC	2.088	0.000448268829297867	3.34846145906993	CST3	1.636	2.64899360118714E-06	5.5769190907675
					EPHA2	2.087	0.00308550629079934	2.51067356379937	HK2	1.635	0.00111566543893698	2.95246602027929
					POU2F2	2.086	0.0000192766381919996	4.71496870393776	GRAMD2B	1.629	0.000847739761286203	3.0717374467799
					CLCN5	2.082	3.84456734892275E-06	5.41515252674621	RASGEF1B	1.624	0.0000028484832783603	5.54538632566743
					MOCOS	2.079	0.00401524519963351	2.39628792844352	TMEM268	1.62	0.00107781889394591	2.96745420757936
					CREB5	2.077	0.00071533714407493	3.14548922351148	PACSIN2	1.618	5.94474466961362E-06	5.22586679385592
					FRMD3	2.076	0.00211548525699677	2.67458999695867	RELT	1.618	0.00138333600934872	2.85907231787919
					DRAM2	2.075	2.67656788058793E-09	8.5724217379742	EVI2B	1.616	0.0000349541127494638	4.45650171721978
					ABTB2	2.069	0.000171750128416937	3.76510292954791	RAC1	1.613	6.2625453120937E-08	7.20324911881395
					CTSA	2.066	0.0000418493580278466	4.37831119972812	GADD45A	1.611	0.000716072800841076	3.14504282211072
					P2RX1	2.065	0.00517508673382959	2.2860823670869	TBC1D2	1.608	0.000172739838147803	3.76260749165936
					INPP5F	2.062	0.0000154844236697212	4.81010495444783	TBC1D9	1.602	0.00169557617178696	2.77068269527329
					SERPINB9	2.061	1.79027399226286E-19	18.7470804973879	CASP5	1.599	0.00107230707262204	2.96968082952331
					ACVR1B	2.061	0.0023818320925096	2.62308885740689	SLC8B1	1.599	0.000203971271013332	3.69043099786336
					G0S2	2.059	0.00394697533299545	2.40373558776142	HLA-DQB1	1.595	0.0000601094086639989	4.22105754445237
					SLAMF8	2.058	0.00328124753232804	2.4839610058623	UGCG	1.589	0.0000135237856906351	4.86890172005002
					PIK3CB	2.05	0.0000494794855240841	4.30557482471011	TNFRSF10D	1.589	0.00315156084420125	2.50147430394507
					LRP11	2.048	0.00114721419140192	2.94035548928312	NCF1	1.585	0.000321971742767746	3.49218224165367
					SYNM	2.045	0.0000656386347363545	4.18284046071818	Nan	1.584	1.28555651568914E-06	5.89090882612932
					HLA-DQA1	2.044	2.14078520415929E-06	5.6694269054884	ECI1	1.584	0.000194930175568129	3.71012092605258
					SCARF1	2.036	0.00092602941818836	3.03337521639157	PLPP1	1.583	0.000384587602591897	3.41500471961056
					CD5L	2.035	0.00400733156998473	2.39714472218989	ALOX5AP	1.583	0.000168452557810235	3.77352239023681
					Nan	2.033	0.0044875008728503	2.3479954539403	CCDC88A	1.58	9.08360178071975E-07	6.04174191322672
					CADPS	2.032	0.00105393216680221	2.97718734029189	CD74	1.576	0.0000925147085859042	4.03378921482987
					LIPA	2.025	1.77710058693045E-07	6.75028798968906	Nan	1.574	0.000535199350984577	3.27148442189193
					SCN1B	2.024	0.00412136145656219	2.38495929479197	AKIRIN2	1.567	6.17222567245383E-11	10.2095582033947
					ATF5	2.019	0.0000761919871104521	4.11809069974566	RHOQ	1.564	2.99446443823676E-08	7.52368084015842
					FAM167A	2.017	0.000250607367367655	3.60100616574376	ARHGAP31	1.559	7.88482776768407E-06	5.10320778874742
					GCA	2.017	0.000959561465895086	3.01792720076793	TKT	1.557	0.0000891686592525928	4.04978776339714
					TCF4	2.008	0.0000209705130364799	4.67839094453767	C20orf194	1.555	0.0026849985183157	2.57105594962457
					EEPD1	2.005	0.000258258325506812	3.58794566917567	PRKCD	1.552	1.99796065927582E-07	6.69941306747522
					NAMPT	1.995	1.00341005311201E-10	9.99852155211313	USP6NL	1.546	6.26796403229348E-09	8.20287350432554
					ATG7	1.988	9.30818188190166E-12	11.0311351391869	ZNF385A	1.543	0.00420692338953354	2.37603539666039
					SERPINB1	1.984	3.2707304570953E-10	9.48535524487519	CD3E	1.54	9.85607944692825E-06	5.00629580444675
					Nan	1.981	0.000058380120156504	4.23373501549304	MOB1B	1.539	1.16102342353441E-07	6.9351590183242
					NAAA	1.976	2.05064735116641E-07	6.68810901862266	TRAF1	1.538	0.00178340534253053	2.74874993668033
					BRI3	1.972	0.000141115325367467	3.85042581855537	BCL11B	1.537	1.43840406423817E-06	5.84211909850176
					CRYBG3	1.969	0.000189196974059637	3.72308581381008	GADD45A	1.536	0.00124529159988666	2.90472894142497
					FAM114A1	1.966	0.000509907755456194	3.29250838256829	ANTXR2	1.531	0.00003214858279352	4.49283816732825
					VSIR	1.965	2.08589349538049E-08	7.68070787019012	RHOU	1.529	0.0000020809093652974	5.68174683521769
					BACH1	1.958	2.85707624420852E-09	8.54407816983874	SUSD3	1.527	0.000281679069124186	3.55024542316543
					CYFIP1	1.957	0.00041510011320486	3.38184714818197	PATJ	1.521	0.000108995641787702	3.96259086706298
					ATP6V1B2	1.954	2.24696138451839E-10	9.64840439114771	NAMPT	1.52	8.30526157827348E-07	6.08064668468016
					SLC43A3	1.954	0.000611322394814927	3.21372969423738	NFE2L2	1.52	1.02454934168933E-07	6.98946712139417
					PIM3	1.953	0.0000387984574647721	4.41118554058761	GNS	1.519	3.25426450464195E-06	5.48754715077288
					TNFRSF1B	1.944	1.14327268420027E-07	6.94185017282481	IRF7	1.515	0.000293101359793911	3.5329821667215
					APLP2	1.941	2.29385155506745E-08	7.63943469057645	APLP2	1.514	0.0000129686768740168	4.88710433044062
					PLK2	1.941	0.000565390985206267	3.24765112033604	ATP6AP1	1.514	0.0000962033162276025	4.01680995712513
					TOR3A	1.932	2.43860867787202E-07	6.61285788508025	Nan	1.513	3.80390846351299E-07	6.41976994238381
					CD83	1.928	0.00030364411742403	3.51763512815917	NFKBIA	1.506	2.61473251933036E-06	5.58257273177581
					PDGFC	1.925	0.00246037314482162	2.60899902198296	CITED2	1.504	0.0000949398259488526	4.02255156879969
					NCF1	1.921	0.0000130324219122317	4.88497486860225	SWAP70	1.503	0.0036085359499173	2.44266896370057
					Nan	1.921	0.0000368490995696797	4.43357311992697	TIGIT	1.502	0.000285360071878175	3.54460679427704
					MYO10	1.921	0.00524864862700681	2.27995250028574	RAB5C	1.5	3.54590989028328E-07	6.45027230501541
					NADK	1.916	3.36938777211142E-13	12.4724490045733	PSAP	1.499	0.000596556002385796	3.22434878018227
					NFKBIE	1.915	8.43675897557044E-06	5.07382435779986	CALHM2	1.498	0.00451078272151268	2.34574809179405
					IGFBP4	1.912	0.0038965058098248	2.40932467187624	DUSP1	1.497	0.0000331110573955494	4.48002694991179
					IGHV1-46	1.911	0.00168117421717691	2.77438727904232	GBP1	1.495	0.000045009801655491	4.34669290086102
					CORO2A	1.909	0.0000405635667461614	4.39186386457039	DGAT2	1.492	0.00156119764712385	2.80654211191417
					Nan	1.905	5.79705673889934E-09	8.23679244893571	Nan	1.489	0.00141444962156711	2.84941251619217
					ACSS2	1.903	0.00134919567843588	2.86992505855492	JAKMIP2	1.487	0.000778480612864111	3.10875219854991
					CD33	1.898	0.00238335904353785	2.62281052799282	CREG1	1.481	0.000276298256463922	3.5586218556209
					PLA2G15	1.896	0.0000207638118317547	4.68269291548963	SLC43A2	1.48	0.000100226481368361	3.99901751606671
					GPC4	1.891	0.00210632713017823	2.67647417835552	CTSZ	1.478	0.000383067350603086	3.41672486200065
					ST3GAL5	1.888	2.08163714435819E-08	7.68159497124085	PIM3	1.477	0.00185980870471965	2.73053172393109
					F13A1	1.888	0.000151441131555804	3.81975615401913	EFHD2	1.477	4.76096974922897E-06	5.32230457798457
					CAMKK1	1.877	0.00125489673840779	2.9013920094696	PDLIM5	1.477	0.0000748859822946605	4.12559946910725
					DPYD	1.875	5.28124415333293E-11	10.2772637544971	ARRB1	1.474	3.09435926187295E-11	10.5094292651709
					PPP1R15A	1.872	1.71898915607165E-08	7.76472686297153	MMP17	1.472	0.00295474196014698	2.52948044039271
					REPS2	1.872	0.000501210872529953	3.2999795166313	PARVB	1.467	0.000460574533449454	3.33670007915542
					CCR2	1.87	0.00481625052316548	2.31729093080368	TNFRSF14	1.465	7.72944971611235E-07	6.11185142377414
					Nan	1.859	2.19960809118173E-07	6.6576546914501	DAPP1	1.462	0.0000237393476230556	4.62453121998968
					SAMD4A	1.859	0.0000764539443513626	4.11660010389662	NCOR2	1.461	1.39952918794854E-09	8.85401803965384
					NEURL1	1.859	0.00294864577063017	2.53037739737051	CCDC112	1.461	0.00184624538770562	2.73371057663409
					MRC1	1.857	0.00418444161981265	2.37836248692123	IFNGR1	1.46	1.38036182799179E-06	5.86000705903119
					PPP1R14C	1.857	0.00496252175729052	2.30429757613805	KANSL1L	1.459	0.00150965788074836	2.82112146153965
					TRIB1	1.856	0.000599488910993339	3.22221884582442	CD200R1	1.458	0.00142125948046408	2.84732662534765
					RUFY4	1.851	1.30307130402325E-06	5.88503181905598	PNMA1	1.456	0.00149424338305733	2.82557865867183
					TBC1D9	1.85	0.000289573599131833	3.53824103596253	KDM6B	1.454	7.65903835916331E-06	5.11582575537082
					SEMA5A	1.849	0.00499018461652708	2.30188338695059	NHSL2	1.453	0.000227212424844008	3.64356792342911
					SGPL1	1.843	2.36410337961467E-19	18.6263335361603	USP32	1.452	2.62552484035907E-06	5.58078386845297
					RNASEK	1.842	8.02685572508861E-06	5.09545454297327	Nan	1.45	0.0000584791104650308	4.23299924212179
					BATF2	1.828	0.00248165186757577	2.60525914249688	LRRK1	1.446	0.00156575366816136	2.8052765621843
					Nan	1.826	0.00269781273017978	2.56898820035436	NUCB1	1.445	2.42863923247763E-06	5.61463699362664
					PPM1L	1.822	0.00221171668249256	2.65527050626001	ADAM19	1.444	0.000240003242446584	3.61978289092528
					MKNK1	1.82	2.49297844491281E-09	8.60328147652868	CNDP2	1.444	0.0000129047450904662	4.8892505697251
					RNF19B	1.819	1.48611319889621E-15	14.8279481086215	IGF2R	1.443	0.0000133608614917036	4.87416553819051
					PDCD1LG2	1.819	0.00162974852427749	2.78787940353731	ARHGEF11	1.442	0.000585226612188748	3.23267593329187
					PLPP1	1.815	0.0000472590448416183	4.32551506019426	CLCN7	1.437	0.000264456400627589	3.57764591730598
					CBFA2T3	1.81	0.00004793701184423	4.31932904122453	HLA-DQA1	1.436	0.000867402896591112	3.06177913190891
					KIF13A	1.81	0.00098757016396335	3.00543203925632	Nan	1.436	0.00420484134263105	2.37625038638682
					SLC35F6	1.807	2.18633745616534E-07	6.66028280485673	YPEL2	1.429	1.37932832277745E-06	5.86033234600768
					THEMIS2	1.807	0.000227849357144946	3.64235219239993	TSPO	1.428	0.000984170335721446	3.00692972935136
					LRRK2	1.799	0.0000392642898146921	4.40600225335873	ATP6V1B2	1.426	3.68041461106108E-06	5.4341032538392
					NLN	1.794	0.00105281710447962	2.97764706795431	MANBA	1.421	0.00436828522452015	2.35968901238412
					NR1H3	1.79	0.000251747672351403	3.59903453622465	CHST15	1.416	0.000913198763290454	3.03943468532952
					ZBTB47	1.785	0.000543281785825087	3.26497485496675	JAKMIP2	1.415	0.00139096937929243	2.85668243043261
					ATP6V0C	1.782	1.094770083036E-08	7.96067707913724	ISG15	1.412	0.000714163205626751	3.14620252883506
					SLC38A7	1.776	3.99582325357168E-06	5.39839373007973	BLK	1.411	0.00028325316879725	3.54782522291748
					SARM1	1.775	0.000211028559203132	3.67565876619514	PER1	1.41	0.0000252960524738282	4.59694724651566
					LRPAP1	1.772	2.94603921839777E-11	10.5307614760201	Nan	1.406	0.0000404234938047233	4.39336615310329
					Nan	1.769	0.0000347184691774733	4.45943943218313	ZFP36	1.403	0.0000467495126698649	4.33022291197631
					HIVEP3	1.768	1.25776575680873E-18	17.9004002332928	TBC1D8	1.403	0.000825904911251185	3.08306995134318
					C1orf21	1.768	0.000165808460818884	3.78039331218622	SNX29	1.402	1.97728892465601E-16	15.7039298662373
					DOK3	1.764	0.00258373793699043	2.58775153800306	ABCG1	1.402	2.13972623999078E-07	6.66964178742964
					ABCC3	1.759	1.59451457356327E-08	7.79737150703301	SLC11A2	1.4	0.000349174718199221	3.45695720867796
					SPART	1.759	2.55316462519115E-07	6.59292118147187	RNF135	1.398	0.00135249580195473	2.86886407423672
					PEA15	1.755	0.000152636000707313	3.81634302165924	YPEL2	1.397	2.41754454714666E-06	5.61662551459688
					MOB3B	1.753	0.00319590651734392	2.49540593261069	PRDM1	1.397	0.0000411024947001903	4.38613181798654
					SH3RF3	1.752	0.00323079793094704	2.49069020391952	HEXB	1.396	0.0000126353426048226	4.8984129777752
					IRF5	1.749	0.000188366879531079	3.72499545664604	PDK2	1.392	0.0016620028196731	2.7793682437484
					ST3GAL6	1.747	0.00382462762355855	2.41741084257736	PARVB	1.392	0.000888065034452537	3.05155522896277
					ZFP36	1.744	4.14651086574889E-07	6.38231719223063	GRN	1.391	0.000497056809380165	3.30359397225183
					GALNS	1.74	1.14791634121978E-07	6.94008976165104	SNX18	1.382	8.80334308887146E-06	5.05535237224344
					ANXA5	1.74	0.0000663174968415584	4.17837187462326	Nan	1.373	0.00254364963515141	2.59454270906111
					MCTP1	1.731	0.00111924464928469	2.95107497314884	SGK1	1.372	0.0043848057219272	2.35804964420538
					Nan	1.729	0.000417431681730875	3.37941459245613	SMAP2	1.371	3.38413220424025E-07	6.47055267918783
					Nan	1.721	0.000759877012287385	3.11925669351815	EPB41L2	1.369	0.000106601330875055	3.97223737328239
					CRISPLD2	1.721	0.00315678013310405	2.50075566527436	ZFYVE28	1.368	0.000492087356067194	3.30795779379704
					LAG3	1.713	0.00092775255177388	3.03256784245502	AGPAT3	1.366	8.09227032575723E-15	14.0919296178657
					CTSH	1.707	0.00374507836100689	2.42653909080915	LIMS1	1.361	1.81943624648435E-09	8.74006315760187
					GPR137B	1.704	4.42250024044482E-08	7.35433213480629	IRF2BPL	1.354	0.000248232730662665	3.60514095527483
					TRAM2	1.698	0.00270121227742806	2.5684412850117	FCRL6	1.352	0.000534738486294832	3.27185855765396
					ZFP36L1	1.695	8.45440690085891E-11	10.0729168539112	CD81	1.35	2.513858742271E-13	12.5996591296635
					FCRL5	1.69	0.00396179902632208	2.40210755907842	SLC9A9	1.346	2.17374806186148E-10	9.66279079221096
					Nan	1.688	0.0000628113145012207	4.20196211768249	PEPD	1.346	0.0000010742854200052	5.9688803183895
					ABCA1	1.687	5.51671821633621E-06	5.25831919842682	GCH1	1.345	0.000575052787554275	3.24029228697772
					TNFAIP3	1.679	1.13101730903301E-18	17.9465307486024	CCDC88A	1.344	0.0000294727621069936	4.53057916134675
					BAZ2B	1.678	1.61820827318422E-06	5.79096558280191	NAGK	1.344	0.000163037428019124	3.7877126844534
					CEPT1	1.677	4.49542008544105E-08	7.34722971833244	DGKE	1.343	0.000562851378683376	3.24960626578557
					LAMP1	1.677	4.91423739305969E-08	7.30854386779781	OAS1	1.342	0.00266215627797141	2.57476645349378
					ABI3	1.67	1.85864185876192E-07	6.73080428626244	CTIF	1.34	0.000691061242362027	3.16048346341984
					PTPN18	1.663	2.44060072784546E-06	5.61250326354742	RNASEH1	1.339	9.38330530162714E-08	7.02764415294262
					TSPAN33	1.656	0.00069345565585357	3.15898130536768	LMNA	1.337	0.000284565687796775	3.54581746721338
					ARHGAP27	1.65	1.39808989374809E-12	11.8544649036235	TFEB	1.335	3.56112793421346E-08	7.44841242393178
					MCOLN1	1.648	0.000638344523691706	3.19494486304433	CTNS	1.33	0.000262529187164616	3.58082240608705
					FNIP2	1.646	4.88874768377823E-10	9.31080237680255	BACH1	1.329	0.0000558164778822433	4.25323757172712
					NCF4	1.646	1.21277757626403E-06	5.91621884155604	PLBD2	1.324	0.000773232625312389	3.1116898298967
					MTHFD2	1.646	0.000497435824915647	3.30326294041126	SLC12A9	1.323	0.00233670811865168	2.63139553252675
					PLCB3	1.642	0.000121858654709173	3.91414362069381	TNFRSF1A	1.321	0.00167376470998813	2.77630559313835
					RASGEF1B	1.624	0.0000028484832783603	5.54538632566743	ATP6V0D1	1.32	0.00151466846972104	2.81968241503424
					PACSIN2	1.618	5.94474466961362E-06	5.22586679385592	FKBP15	1.315	4.089235997492E-09	8.38835782477192
					RELT	1.618	0.00138333600934872	2.85907231787919	TNFSF12-TNFSF13	1.313	4.53264914541923E-08	7.34364789667164
					EVI2B	1.616	0.0000349541127494638	4.45650171721978	ITM2B	1.311	6.34159378681159E-06	5.19780158031528
					RAC1	1.613	6.2625453120937E-08	7.20324911881395	SNX20	1.309	0.000206051047495943	3.68602517332308
					GADD45A	1.611	0.000716072800841076	3.14504282211072	TMLHE	1.301	6.70728014752577E-06	5.1734535538079
					TBC1D2	1.608	0.000172739838147803	3.76260749165936	P2RX4	1.3	2.25097249728488E-09	8.64762981124132
					SLC8B1	1.599	0.000203971271013332	3.69043099786336	TPP1	1.3	0.000481731320105927	3.31719511680163
					UGCG	1.589	0.0000135237856906351	4.86890172005002	Nan	1.295	0.000391893547258147	3.40683188735949
					TNFRSF10D	1.589	0.00315156084420125	2.50147430394507	DAPP1	1.294	0.000184374715134709	3.73429863767719
					ALOX5AP	1.583	0.000168452557810235	3.77352239023681	N4BP1	1.294	2.53840859195217E-14	13.5954384709143
					CCDC88A	1.58	9.08360178071975E-07	6.04174191322672	ERC1	1.293	5.17006323603672E-07	6.28650414493433
					AKIRIN2	1.567	6.17222567245383E-11	10.2095582033947	DAGLB	1.293	0.000124054411633896	3.90638778669859
					RHOQ	1.564	2.99446443823676E-08	7.52368084015842	DHRS3	1.292	2.44929266837989E-07	6.61095931750158
					TKT	1.557	0.0000891686592525928	4.04978776339714	RAPGEF1	1.291	2.94977660057006E-29	28.5302108737891
					C20orf194	1.555	0.0026849985183157	2.57105594962457	ANXA4	1.29	0.000717214065860152	3.14435120172901
					PRKCD	1.552	1.99796065927582E-07	6.69941306747522	TET2	1.288	0.0000578134159295817	4.23797136939776
					USP6NL	1.546	6.26796403229348E-09	8.20287350432554	LAP3	1.286	0.0000600125616839792	4.22175783463248
					ZNF385A	1.543	0.00420692338953354	2.37603539666039	DPYD	1.275	8.09814354120699E-06	5.0916145295432
					MOB1B	1.539	1.16102342353441E-07	6.9351590183242	SNX10	1.275	0.0045930794730653	2.33789604001314
					TRAF1	1.538	0.00178340534253053	2.74874993668033	MYRF	1.274	0.00329009296889484	2.48279182992007
					ANTXR2	1.531	0.00003214858279352	4.49283816732825	PPT1	1.272	0.000231754143371666	3.63497249266409
					RHOU	1.529	0.0000020809093652974	5.68174683521769	ZNF710	1.27	0.00123952870566359	2.9067434111576
					NFE2L2	1.52	1.02454934168933E-07	6.98946712139417	PTPN1	1.269	3.75041759573326E-13	12.4259203724255
					GNS	1.519	3.25426450464195E-06	5.48754715077288	GAB3	1.268	0.000362627878825253	3.44053881040449
					IRF7	1.515	0.000293101359793911	3.5329821667215	TNFAIP3	1.264	3.1792887940268E-11	10.4976700206994
					ATP6AP1	1.514	0.0000962033162276025	4.01680995712513	RASSF2	1.264	0.000057872330019908	4.237529031989
					NFKBIA	1.506	2.61473251933036E-06	5.58257273177581	GRAP2	1.263	7.13220655864015E-10	9.14677608754119
					CITED2	1.504	0.0000949398259488526	4.02255156879969	OASL	1.261	5.47366245917649E-06	5.26172198745876
					SWAP70	1.503	0.0036085359499173	2.44266896370057	PELI1	1.26	9.75080356530274E-09	8.01095959254797
					RAB5C	1.5	3.54590989028328E-07	6.45027230501541	ATG7	1.259	0.0000158622801133561	4.79963438514739
					CALHM2	1.498	0.00451078272151268	2.34574809179405	ACAP3	1.259	0.000593721999980128	3.226416858278
					DUSP1	1.497	0.0000331110573955494	4.48002694991179	ITSN1	1.253	0.000707419227806266	3.15032314014372
					DGAT2	1.492	0.00156119764712385	2.80654211191417	KLF3	1.252	1.9306911453198E-07	6.71428719520637
					Nan	1.489	0.00141444962156711	2.84941251619217	AP1B1	1.252	0.0000617909383790551	4.20907520938566
					SLC43A2	1.48	0.000100226481368361	3.99901751606671	AKR1B1	1.249	0.000198747280479386	3.70169880521678
					EFHD2	1.477	4.76096974922897E-06	5.32230457798457	Nan	1.247	0.000508054084460747	3.29409005280941
					PDLIM5	1.477	0.0000748859822946605	4.12559946910725	EPN1	1.247	2.98356087477505E-08	7.52526509664704
					ARRB1	1.474	3.09435926187295E-11	10.5094292651709	NOTCH2	1.244	0.000393344037661026	3.40522742851389
					MMP17	1.472	0.00295474196014698	2.52948044039271	CD63	1.241	9.21810596009322E-07	6.0353583040636
					TNFRSF14	1.465	7.72944971611235E-07	6.11185142377414	DUSP5	1.24	3.46690888036119E-06	5.46005757261426
					DAPP1	1.462	0.0000237393476230556	4.62453121998968	SUSD6	1.236	0.0000178500337826211	4.74836095761386
					NCOR2	1.461	1.39952918794854E-09	8.85401803965384	TTC7B	1.235	0.0000466960393881521	4.33071995336995
					CCDC112	1.461	0.00184624538770562	2.73371057663409	GNPTAB	1.23	9.7203573988815E-11	10.0123177666058
					IFNGR1	1.46	1.38036182799179E-06	5.86000705903119	ADAP1	1.23	0.0000200892038182274	4.69703727500896
					KANSL1L	1.459	0.00150965788074836	2.82112146153965	IL15RA	1.229	7.35048499815683E-07	6.13368400444313
					PNMA1	1.456	0.00149424338305733	2.82557865867183	MAP3K3	1.224	4.50664915174993E-12	11.3461462509794
					KDM6B	1.454	7.65903835916331E-06	5.11582575537082	UGCG	1.223	0.000810772120381235	3.09110119359121
					NHSL2	1.453	0.000227212424844008	3.64356792342911	MICU1	1.223	0.0000285277284896731	4.54473280751133
					USP32	1.452	2.62552484035907E-06	5.58078386845297	LITAF	1.22	0.00046175758646073	3.33558596057431
					Nan	1.45	0.0000584791104650308	4.23299924212179	ATP6V1F	1.216	0.00304879148410716	2.51587227730675
					LRRK1	1.446	0.00156575366816136	2.8052765621843	QKI	1.215	0.000013213160191059	4.87899329976619
					NUCB1	1.445	2.42863923247763E-06	5.61463699362664	ZFAND4	1.215	0.000441913692196258	3.3546625421056
					CNDP2	1.444	0.0000129047450904662	4.8892505697251	CYTH4	1.21	0.0000292288767375682	4.53418787420977
					IGF2R	1.443	0.0000133608614917036	4.87416553819051	Nan	1.209	0.0047511234218647	2.32320368758994
					CLCN7	1.437	0.000264456400627589	3.57764591730598	ALPK1	1.204	2.56262519285767E-06	5.59131490867213
					Nan	1.436	0.00420484134263105	2.37625038638682	ARID5B	1.199	0.000261247770457808	3.58294740722348
					TSPO	1.428	0.000984170335721446	3.00692972935136	NADK	1.19	6.14508331760093E-06	5.21147222439201
					MANBA	1.421	0.00436828522452015	2.35968901238412	RP2	1.189	0.00136788144115404	2.86395154273571
					JAKMIP2	1.415	0.00139096937929243	2.85668243043261	SH3TC1	1.185	0.000874506336722397	3.05823703925151
					ISG15	1.412	0.000714163205626751	3.14620252883506	ITK	1.184	4.84645011783143E-06	5.31457625288686
					PER1	1.41	0.0000252960524738282	4.59694724651566	ARHGAP17	1.182	9.76138213174768E-13	12.0104886854384
					Nan	1.406	0.0000404234938047233	4.39336615310329	NRROS	1.181	7.50400427638677E-08	7.1247069271329
					TBC1D8	1.403	0.000825904911251185	3.08306995134318	ERC1	1.18	4.69128473473871E-06	5.32870820700742
					SNX29	1.402	1.97728892465601E-16	15.7039298662373	RNF13	1.179	7.17739480869709E-07	6.14403316376871
					ABCG1	1.402	2.13972623999078E-07	6.66964178742964	WDR81	1.177	0.000122330678522649	3.91246461538971
					SLC11A2	1.4	0.000349174718199221	3.45695720867796	TRIO	1.176	0.000455622228224992	3.34139509635771
					RNF135	1.398	0.00135249580195473	2.86886407423672	GALNT6	1.176	0.0000529099485845501	4.2764626604951
					YPEL2	1.397	2.41754454714666E-06	5.61662551459688	Nan	1.175	0.0000213805000790471	4.6699821410809
					PRDM1	1.397	0.0000411024947001903	4.38613181798654	TOLLIP	1.175	0.000114834026039608	3.93992940870006
					HEXB	1.396	0.0000126353426048226	4.8984129777752	LDLR	1.174	0.00111494449047092	2.95274675421428
					PARVB	1.392	0.000888065034452537	3.05155522896277	TRAF3	1.173	6.94156320868762E-06	5.15854271737518
					SNX18	1.382	8.80334308887146E-06	5.05535237224344	PRKCD	1.168	0.0000918395069455536	4.03697045651622
					Nan	1.373	0.00254364963515141	2.59454270906111	PHTF2	1.168	0.00141907085948573	2.8479959180624
					SGK1	1.372	0.0043848057219272	2.35804964420538	GNB4	1.16	0.000849522848160504	3.07082493616328
					SMAP2	1.371	3.38413220424025E-07	6.47055267918783	SPART	1.159	0.000690661529072954	3.16073473420182
					ZFYVE28	1.368	0.000492087356067194	3.30795779379704	NCOA4	1.159	0.00235683481112936	2.62767085579942
					AGPAT3	1.366	8.09227032575723E-15	14.0919296178657	GABARAP	1.156	0.00106545795963641	2.97246368180912
					LIMS1	1.361	1.81943624648435E-09	8.74006315760187	STX3	1.153	0.000958695388472492	3.01831936167197
					IRF2BPL	1.354	0.000248232730662665	3.60514095527483	C4orf32	1.153	0.00347894029227223	2.4585530248193
					CD81	1.35	2.513858742271E-13	12.5996591296635	NEDD4L	1.149	0.000767720026814525	3.11479713019998
					SLC9A9	1.346	2.17374806186148E-10	9.66279079221096	BAZ2B	1.148	0.00102927852225081	2.98746708946576
					PEPD	1.346	0.0000010742854200052	5.9688803183895	VSIR	1.147	0.00107194965395905	2.96982561158469
					GCH1	1.345	0.000575052787554275	3.24029228697772	PACSIN2	1.146	0.00134410632357509	2.87156637569025
					NAGK	1.344	0.000163037428019124	3.7877126844534	PPP1R15A	1.145	0.000563748865191494	3.24891431933406
					DGKE	1.343	0.000562851378683376	3.24960626578557	RELB	1.144	0.00173588575738482	2.76047886013301
					OAS1	1.342	0.00266215627797141	2.57476645349378	RREB1	1.142	5.43597308227767E-06	5.26472270246331
					CTIF	1.34	0.000691061242362027	3.16048346341984	PANX1	1.141	0.0000295766960857554	4.52905034122028
					RNASEH1	1.339	9.38330530162714E-08	7.02764415294262	WARS	1.141	0.00196827873614972	2.70591339929905
					LMNA	1.337	0.000284565687796775	3.54581746721338	TBL1X	1.139	0.0000849788295310402	4.07068925502706
					TFEB	1.335	3.56112793421346E-08	7.44841242393178	MICAL1	1.139	0.00299129720410253	2.52414043494951
					CTNS	1.33	0.000262529187164616	3.58082240608705	STK38L	1.138	0.000296401722327417	3.52811927709244
					PLBD2	1.324	0.000773232625312389	3.1116898298967	HPS1	1.137	9.85645667733126E-07	6.00627918262991
					SLC12A9	1.323	0.00233670811865168	2.63139553252675	PIK3R5	1.136	1.50838121052822E-21	20.8214888861144
					ATP6V0D1	1.32	0.00151466846972104	2.81968241503424	EVI5L	1.136	0.00162269794701074	2.78976231329441
					FKBP15	1.315	4.089235997492E-09	8.38835782477192	Nan	1.136	0.00489131392968564	2.31057446280642
					TNFSF12-TNFSF13	1.313	4.53264914541923E-08	7.34364789667164	VOPP1	1.134	4.4075756177241E-07	6.3558002280749
					ITM2B	1.311	6.34159378681159E-06	5.19780158031528	STX7	1.134	0.0000312977316064802	4.50448713806021
					SNX20	1.309	0.000206051047495943	3.68602517332308	PATL1	1.13	0.00251285870774452	2.59983193009902
					TMLHE	1.301	6.70728014752577E-06	5.1734535538079	TMBIM1	1.13	0.0034739577176027	2.45917547176214
					P2RX4	1.3	2.25097249728488E-09	8.64762981124132	SDHB	1.129	0.0000606801320241191	4.21695348297291
					TPP1	1.3	0.000481731320105927	3.31719511680163	FBXW8	1.128	0.000108724525461163	3.96367247917928
					Nan	1.295	0.000391893547258147	3.40683188735949	ST7	1.126	0.000201306750919947	3.69614166059014
					N4BP1	1.294	2.53840859195217E-14	13.5954384709143	DUSP1	1.123	0.00184628515326436	2.7337012226355
					ERC1	1.293	5.17006323603672E-07	6.28650414493433	GLTP	1.123	0.00123196838341596	2.90940043753212
					DAGLB	1.293	0.000124054411633896	3.90638778669859	FKBP1A	1.122	0.000129572036437382	3.88748871552806
					RAPGEF1	1.291	2.94977660057006E-29	28.5302108737891	LY6E	1.121	1.61448422775363E-06	5.79196619334303
					ANXA4	1.29	0.000717214065860152	3.14435120172901	SRGN	1.12	3.78354813287244E-06	5.42210073673066
					TET2	1.288	0.0000578134159295817	4.23797136939776	ALDH9A1	1.119	0.00126683673849518	2.89727935049876
					LAP3	1.286	0.0000600125616839792	4.22175783463248	MKNK1	1.117	0.000254315253029583	3.59462759142506
					SNX10	1.275	0.0045930794730653	2.33789604001314	GBP2	1.116	0.0000665538863085399	4.176826579512
					MYRF	1.274	0.00329009296889484	2.48279182992007	GPR137B	1.114	0.000347289360298772	3.45930852171174
					PPT1	1.272	0.000231754143371666	3.63497249266409	ST3GAL5	1.113	0.000950580627690149	3.02201104063352
					ZNF710	1.27	0.00123952870566359	2.9067434111576	OSBPL11	1.11	0.00318279178191733	2.49719177197346
					PTPN1	1.269	3.75041759573326E-13	12.4259203724255	RNF149	1.107	7.14561661572365E-07	6.14596028874123
					GAB3	1.268	0.000362627878825253	3.44053881040449	RNF19B	1.106	1.25099788787917E-06	5.90274342354654
					RASSF2	1.264	0.000057872330019908	4.237529031989	IFIH1	1.099	9.01877450400368E-06	5.04485247158304
					OASL	1.261	5.47366245917649E-06	5.26172198745876	GALNS	1.097	0.000837158868505684	3.0771921176719
					PELI1	1.26	9.75080356530274E-09	8.01095959254797	TECPR2	1.095	0.00449245593551982	2.34751617399738
					ACAP3	1.259	0.000593721999980128	3.226416858278	SNX2	1.091	0.000301731221844051	3.52037974858198
					KLF3	1.252	1.9306911453198E-07	6.71428719520637	RHBDF2	1.09	0.000336469337785816	3.47305450658759
					AP1B1	1.252	0.0000617909383790551	4.20907520938566	PLAGL2	1.087	0.00203878814494013	2.69062790039334
					EPN1	1.247	2.98356087477505E-08	7.52526509664704	MTCH1	1.086	0.0000010975138283722	5.95958999906041
					NOTCH2	1.244	0.000393344037661026	3.40522742851389	MX1	1.084	0.00195799810298644	2.70818773330046
					CD63	1.241	9.21810596009322E-07	6.0353583040636	LAMP1	1.083	0.000426018769312193	3.37057126655656
					DUSP5	1.24	3.46690888036119E-06	5.46005757261426	NDRG1	1.081	0.000425382295852438	3.37122058912439
					SUSD6	1.236	0.0000178500337826211	4.74836095761386	CTSS	1.079	0.000115321598561669	3.93808934615116
					GNPTAB	1.23	9.7203573988815E-11	10.0123177666058	RRAS	1.076	0.00436006214279697	2.36050732080447
					ADAP1	1.23	0.0000200892038182274	4.69703727500896	CERK	1.073	0.0000663184796159637	4.17836543876005
					MAP3K3	1.224	4.50664915174993E-12	11.3461462509794	Nan	1.073	0.000283217047727534	3.54788060864058
					MICU1	1.223	0.0000285277284896731	4.54473280751133	PIEZO1	1.073	0.00422204196159599	2.37447745468563
					LITAF	1.22	0.00046175758646073	3.33558596057431	LPGAT1	1.071	3.76473010373266E-07	6.42426615323781
					ATP6V1F	1.216	0.00304879148410716	2.51587227730675	B4GALT1	1.07	0.0000779429154425438	4.10822335352243
					QKI	1.215	0.000013213160191059	4.87899329976619	NFKBIA	1.069	0.000849878087685393	3.0706433679831
					ZFAND4	1.215	0.000441913692196258	3.3546625421056	DENND1B	1.067	0.0000594626501889801	4.22575573864267
					CYTH4	1.21	0.0000292288767375682	4.53418787420977	TFE3	1.067	0.00330280936676499	2.48111649241554
					Nan	1.209	0.0047511234218647	2.32320368758994	Nan	1.065	0.00188000404272574	2.72584121683654
					ALPK1	1.204	2.56262519285767E-06	5.59131490867213	UNC93B1	1.064	0.00109647218694406	2.96000238013777
					ARID5B	1.199	0.000261247770457808	3.58294740722348	LAPTM5	1.062	0.000313668783621807	3.5035287002228
					RP2	1.189	0.00136788144115404	2.86395154273571	Nan	1.057	0.0000153418156324301	4.81412324061618
					SH3TC1	1.185	0.000874506336722397	3.05823703925151	ACSL1	1.055	0.000566524378461919	3.24678139700325
					ARHGAP17	1.182	9.76138213174768E-13	12.0104886854384	CNNM4	1.051	0.0000312964973272087	4.5045042655394
					NRROS	1.181	7.50400427638677E-08	7.1247069271329	CMIP	1.048	1.60955481741059E-08	7.79329422774288
					RNF13	1.179	7.17739480869709E-07	6.14403316376871	LIMS1	1.047	3.69712798029257E-06	5.43213551556894
					WDR81	1.177	0.000122330678522649	3.91246461538971	MX2	1.047	0.00182716408488569	2.73822244993231
					GALNT6	1.176	0.0000529099485845501	4.2764626604951	LAP3	1.045	0.00110624378959426	2.95614915439809
					Nan	1.175	0.0000213805000790471	4.6699821410809	DAP	1.043	0.000153174916869328	3.81481234669506
					TOLLIP	1.175	0.000114834026039608	3.93992940870006	TBC1D14	1.039	0.000046581366158362	4.33178777843901
					TRAF3	1.173	6.94156320868762E-06	5.15854271737518	CCL5	1.038	0.000337105885389579	3.47223366524852
					PHTF2	1.168	0.00141907085948573	2.8479959180624	Nan	1.035	0.0000190376229791532	4.72038727819326
					GNB4	1.16	0.000849522848160504	3.07082493616328	TRIO	1.031	0.00212589539959931	2.67245810787217
					NCOA4	1.159	0.00235683481112936	2.62767085579942	MSRA	1.028	0.000033073512397628	4.48051968068636
					GABARAP	1.156	0.00106545795963641	2.97246368180912	PTP4A2	1.027	0.00207646713313757	2.68267493862584
					STX3	1.153	0.000958695388472492	3.01831936167197	LAT2	1.026	0.00310687538380854	2.50767616586626
					C4orf32	1.153	0.00347894029227223	2.4585530248193	IFIT2	1.025	0.00254454944042292	2.5943891063964
					NEDD4L	1.149	0.000767720026814525	3.11479713019998	KDM1B	1.025	0.00492746398282371	2.30737654150171
					RELB	1.144	0.00173588575738482	2.76047886013301	DUSP5	1.024	0.00012769970726699	3.89381009829239
					RREB1	1.142	5.43597308227767E-06	5.26472270246331	ERBIN	1.023	3.65875909723262E-11	10.4366661847159
					PANX1	1.141	0.0000295766960857554	4.52905034122028	LRPAP1	1.02	0.000130462137472672	3.88451551033766
					WARS	1.141	0.00196827873614972	2.70591339929905	ASAP1	1.016	0.000108882232451289	3.9630429832186
					MICAL1	1.139	0.00299129720410253	2.52414043494951	RNH1	1.016	0.00204910922738453	2.68843489099556
					STK38L	1.138	0.000296401722327417	3.52811927709244	RASSF2	1.014	0.00126560712414831	2.89770108918016
					HPS1	1.137	9.85645667733126E-07	6.00627918262991	SNX30	1.014	0.000313481033102631	3.50378873064843
					PIK3R5	1.136	1.50838121052822E-21	20.8214888861144	HERC5	1.011	0.00363408159880514	2.43960532537335
					EVI5L	1.136	0.00162269794701074	2.78976231329441	NFKBIZ	1.002	0.00496841837476566	2.30378184072967
					Nan	1.136	0.00489131392968564	2.31057446280642	CUL1	1	3.51534036732593E-08	7.45403261872523
					STX7	1.134	0.0000312977316064802	4.50448713806021	PRKAG2	0.997	0.000020260554062228	4.69334868222954
					PATL1	1.13	0.00251285870774452	2.59983193009902	SLC31A1	0.997	0.00361799649734444	2.44153185792527
					TMBIM1	1.13	0.0034739577176027	2.45917547176214	ULK2	0.993	0.00258548633369222	2.58745775347023
					SDHB	1.129	0.0000606801320241191	4.21695348297291	STK3	0.991	0.0015502027887194	2.80961148617734
					GLTP	1.123	0.00123196838341596	2.90940043753212	ARL8A	0.991	0.00463682282895093	2.33377949799657
					FKBP1A	1.122	0.000129572036437382	3.88748871552806	ATG3	0.989	0.0000436437859485542	4.36007758289468
					LY6E	1.121	1.61448422775363E-06	5.79196619334303	BMT2	0.988	0.0000102639882481753	4.98868385388133
					SRGN	1.12	3.78354813287244E-06	5.42210073673066	PIK3AP1	0.988	0.000462922383804947	3.33449181915682
					ALDH9A1	1.119	0.00126683673849518	2.89727935049876	PITPNA	0.985	0.00370305156107456	2.43144024081735
					GBP2	1.116	0.0000665538863085399	4.176826579512	USP6NL	0.983	0.000221270275604006	3.65507692320874
					OSBPL11	1.11	0.00318279178191733	2.49719177197346	SERPINB1	0.983	0.00185014097335077	2.73279517883171
					RNF149	1.107	7.14561661572365E-07	6.14596028874123	SGPP1	0.982	0.0000014254632465688	5.84604397584181
					IFIH1	1.099	9.01877450400368E-06	5.04485247158304	TRAK1	0.982	0.0000758110378961437	4.12026755758173
					TECPR2	1.095	0.00449245593551982	2.34751617399738	HS6ST1	0.982	0.0026363125853048	2.57900309710361
					SNX2	1.091	0.000301731221844051	3.52037974858198	RUBCN	0.981	1.57084278201722E-06	5.8038672791988
					RHBDF2	1.09	0.000336469337785816	3.47305450658759	ATP6V0C	0.977	0.00171990172388238	2.7644963682058
					PLAGL2	1.087	0.00203878814494013	2.69062790039334	PLEKHM1	0.976	5.71260811444302E-08	7.24316556756775
					MTCH1	1.086	0.0000010975138283722	5.95958999906041	CPNE8	0.97	0.000201549879655704	3.69561745682564
					MX1	1.084	0.00195799810298644	2.70818773330046	ATP6AP2	0.969	0.00449818441320934	2.34696274365418
					CTSS	1.079	0.000115321598561669	3.93808934615116	NDRG1	0.967	0.0016213827073009	2.79011446321947
					RRAS	1.076	0.00436006214279697	2.36050732080447	IQSEC1	0.965	1.85094375230765E-08	7.73260677867204
					CERK	1.073	0.0000663184796159637	4.17836543876005	CCDC22	0.965	0.00112111382799986	2.95035029073906
					Nan	1.073	0.000283217047727534	3.54788060864058	CLPB	0.961	0.000931534122022686	3.03080123230316
					PIEZO1	1.073	0.00422204196159599	2.37447745468563	BIRC3	0.96	0.00144366153600009	2.84053461443762
					LPGAT1	1.071	3.76473010373266E-07	6.42426615323781	TOM1	0.958	0.0000155864309095971	4.807253321227
					B4GALT1	1.07	0.0000779429154425438	4.10822335352243	ZBTB24	0.957	0.00100364882146055	2.99841822103697
					DENND1B	1.067	0.0000594626501889801	4.22575573864267	CSRNP1	0.955	0.000493522697842099	3.30669286868656
					TFE3	1.067	0.00330280936676499	2.48111649241554	SMAP2	0.953	0.000392818776032255	3.40580776189243
					UNC93B1	1.064	0.00109647218694406	2.96000238013777	CYBA	0.951	0.0000768645380690363	4.11427397844362
					LAPTM5	1.062	0.000313668783621807	3.5035287002228	WSB1	0.95	1.35650714822485E-07	6.86757791334623
					Nan	1.057	0.0000153418156324301	4.81412324061618	PNRC1	0.95	0.000212990263566311	3.67164024903108
					CNNM4	1.051	0.0000312964973272087	4.5045042655394	NF1	0.945	0.0000189162897945217	4.72316404128393
					CMIP	1.048	1.60955481741059E-08	7.79329422774288	RHOQ	0.944	0.000822048816159456	3.08510239175535
					MX2	1.047	0.00182716408488569	2.73822244993231	PANK2	0.944	0.0000260687890591823	4.58387914210093
					DAP	1.043	0.000153174916869328	3.81481234669506	SMURF1	0.942	0.000032037405967616	4.49434265549534
					TBC1D14	1.039	0.000046581366158362	4.33178777843901	NFIC	0.942	0.0000842322371614832	4.07452166453481
					CCL5	1.038	0.000337105885389579	3.47223366524852	FOXO3	0.941	0.000145910060801284	3.83591476156892
					Nan	1.035	0.0000190376229791532	4.72038727819326	ARHGAP27	0.939	0.0000555291974354116	4.25547860334881
					TRIO	1.031	0.00212589539959931	2.67245810787217	ZFYVE16	0.936	0.00213547451075351	2.67050560799045
					MSRA	1.028	0.000033073512397628	4.48051968068636	TRIM25	0.935	0.0000683620517316193	4.16518491139383
					PTP4A2	1.027	0.00207646713313757	2.68267493862584	GTDC1	0.933	0.000973250640025591	3.01177530201053
					LAT2	1.026	0.00310687538380854	2.50767616586626	ALDH3A2	0.933	0.00289411745179145	2.53848384791295
					IFIT2	1.025	0.00254454944042292	2.5943891063964	ATP10D	0.932	0.00118656624056721	2.92570801209493
					KDM1B	1.025	0.00492746398282371	2.30737654150171	CPEB3	0.926	0.00438450860548732	2.35807907319505
					ERBIN	1.023	3.65875909723262E-11	10.4366661847159	AP2A2	0.925	8.11570357227055E-06	5.0906738240436
					RNH1	1.016	0.00204910922738453	2.68843489099556	SERPINB9	0.924	0.0000525082831725894	4.27977218131035
					SNX30	1.014	0.000313481033102631	3.50378873064843	TNIP1	0.923	0.000370800675909638	3.43085948287825
					HERC5	1.011	0.00363408159880514	2.43960532537335	ETV6	0.921	8.36493020213163E-06	5.07753767848587
					NFKBIZ	1.002	0.00496841837476566	2.30378184072967	Nan	0.92	0.00216896374478888	2.66374770735405
					CUL1	1	3.51534036732593E-08	7.45403261872523	CLIP2	0.917	0.00021052221264848	3.67670207407194
					PRKAG2	0.997	0.000020260554062228	4.69334868222954	MED13L	0.916	5.87553989075666E-09	8.23095222083434
					SLC31A1	0.997	0.00361799649734444	2.44153185792527	2009-09-01	0.915	0.000405619784352944	3.39188087017925
					ULK2	0.993	0.00258548633369222	2.58745775347023	NIN	0.915	0.0000221376465536652	4.65486855071492
					STK3	0.991	0.0015502027887194	2.80961148617734	YWHAG	0.913	0.00076720502217547	3.11508856290732
					ARL8A	0.991	0.00463682282895093	2.33377949799657	Nan	0.911	1.73773791609458E-06	5.76001572281067
					ATG3	0.989	0.0000436437859485542	4.36007758289468	WSB2	0.911	0.00052436435046125	3.28036684200912
					BMT2	0.988	0.0000102639882481753	4.98868385388133	EFL1	0.905	3.865180165499E-09	8.41283025774606
					PIK3AP1	0.988	0.000462922383804947	3.33449181915682	Nan	0.905	0.00162947104470661	2.78795335243472
					PITPNA	0.985	0.00370305156107456	2.43144024081735	Nan	0.904	0.000885419344776084	3.05285099372183
					SGPP1	0.982	0.0000014254632465688	5.84604397584181	APOL4	0.903	0.00261569021897425	2.58241369160024
					TRAK1	0.982	0.0000758110378961437	4.12026755758173	KIAA0513	0.903	0.00264571853955656	2.57745635939992
					HS6ST1	0.982	0.0026363125853048	2.57900309710361	ARAP1	0.902	0.000091112519324387	4.04042194465224
					RUBCN	0.981	1.57084278201722E-06	5.8038672791988	ARL8B	0.9	0.000801404484661739	3.09614823158338
					PLEKHM1	0.976	5.71260811444302E-08	7.24316556756775	WSB2	0.899	0.000631216148680584	3.19982189890961
					CPNE8	0.97	0.000201549879655704	3.69561745682564	UCP2	0.897	4.19845223468406E-06	5.37691078336922
					ATP6AP2	0.969	0.00449818441320934	2.34696274365418	ZMIZ2	0.897	0.00062751908231594	3.2023730631242
					NDRG1	0.967	0.0016213827073009	2.79011446321947	EHD1	0.89	3.65731429613388E-06	5.43683771638839
					IQSEC1	0.965	1.85094375230765E-08	7.73260677867204	TANK	0.889	0.000205604561530789	3.68696725433788
					CCDC22	0.965	0.00112111382799986	2.95035029073906	GNAI2	0.889	0.000326773409471138	3.48575329054169
					CLPB	0.961	0.000931534122022686	3.03080123230316	TRPS1	0.885	0.0000157045875191019	4.80397346585767
					TOM1	0.958	0.0000155864309095971	4.807253321227	NECAP2	0.879	0.00509781705590204	2.2926157540056
					ZBTB24	0.957	0.00100364882146055	2.99841822103697	XRN1	0.876	0.0000419451368304871	4.37731838454007
					CSRNP1	0.955	0.000493522697842099	3.30669286868656	ALPK1	0.875	0.000627917822311152	3.20209719010371
					CYBA	0.951	0.0000768645380690363	4.11427397844362	GRAP2	0.875	0.0000199113265986904	4.7008998039958
					WSB1	0.95	1.35650714822485E-07	6.86757791334623	ZFYVE26	0.873	0.00400772003977934	2.39710262382384
					PNRC1	0.95	0.000212990263566311	3.67164024903108	KIF16B	0.871	0.00260979065408775	2.58339432845517
					NF1	0.945	0.0000189162897945217	4.72316404128393	2009-09-01	0.869	0.000786249001409526	3.10443989313028
					PANK2	0.944	0.0000260687890591823	4.58387914210093	LGALS3BP	0.869	0.00119233383812203	2.92360213070693
					SMURF1	0.942	0.000032037405967616	4.49434265549534	SETD1B	0.865	8.98868690281649E-07	6.04630374681099
					NFIC	0.942	0.0000842322371614832	4.07452166453481	NME7	0.865	0.00175622809646386	2.75541907920306
					FOXO3	0.941	0.000145910060801284	3.83591476156892	VPS26A	0.86	0.0000710636831450553	4.14835228730376
					ZFYVE16	0.936	0.00213547451075351	2.67050560799045	Nan	0.86	0.00104629690973513	2.98034505737869
					TRIM25	0.935	0.0000683620517316193	4.16518491139383	ARFGAP3	0.859	0.00425997822909631	2.37059262038261
					GTDC1	0.933	0.000973250640025591	3.01177530201053	SREBF2	0.853	0.00184876019984581	2.7331194169304
					ALDH3A2	0.933	0.00289411745179145	2.53848384791295	DIAPH2	0.853	5.53135181883571E-06	5.25716871757138
					ATP10D	0.932	0.00118656624056721	2.92570801209493	Nan	0.847	0.0032822136917125	2.48383314719809
					CPEB3	0.926	0.00438450860548732	2.35807907319505	SREBF2	0.843	0.00209776790624372	2.67824256314601
					AP2A2	0.925	8.11570357227055E-06	5.0906738240436	GRK5	0.842	0.00147310877130641	2.83176518456666
					TNIP1	0.923	0.000370800675909638	3.43085948287825	Nan	0.836	3.11759206015373E-09	8.50618071326996
					ETV6	0.921	8.36493020213163E-06	5.07753767848587	SNX29	0.831	1.09533225152192E-06	5.96045412455394
					Nan	0.92	0.00216896374478888	2.66374770735405	HCLS1	0.831	3.80473014194493E-07	6.41967614100126
					CLIP2	0.917	0.00021052221264848	3.67670207407194	RUNX1	0.831	0.0000469840285319215	4.32804974843165
					MED13L	0.916	5.87553989075666E-09	8.23095222083434	SH2B3	0.83	0.0000912717627334539	4.03966356185049
					NIN	0.915	0.0000221376465536652	4.65486855071492	IRF2BP2	0.829	0.00422224520990226	2.37445654833413
					YWHAG	0.913	0.00076720502217547	3.11508856290732	Nan	0.828	0.00368260346351601	2.43384504271945
					EFL1	0.905	3.865180165499E-09	8.41283025774606	VASP	0.828	0.00472689351960917	2.32542418072375
					Nan	0.905	0.00162947104470661	2.78795335243472	HIVEP3	0.824	0.0000406951908004871	4.39045691097669
					Nan	0.904	0.000885419344776084	3.05285099372183	H6PD	0.824	0.00116795691129869	2.93257317908183
					APOL4	0.903	0.00261569021897425	2.58241369160024	RNASEH2B	0.824	0.00184770778152632	2.73336671217735
					KIAA0513	0.903	0.00264571853955656	2.57745635939992	TMEM156	0.823	0.000165842700195356	3.78030363981919
					ARAP1	0.902	0.000091112519324387	4.04042194465224	NFKBIB	0.823	0.00318224304976997	2.49726665336862
					ARL8B	0.9	0.000801404484661739	3.09614823158338	SYNE2	0.82	0.000330158839234817	3.48127707101094
					WSB2	0.899	0.000631216148680584	3.19982189890961	RNASEH1	0.82	0.00107620763324091	2.96810393194884
					UCP2	0.897	4.19845223468406E-06	5.37691078336922	PARP14	0.82	0.000139667804777667	3.85490369280363
					ZMIZ2	0.897	0.00062751908231594	3.2023730631242	Nan	0.816	7.00642204715017E-06	5.15450370555275
					EHD1	0.89	3.65731429613388E-06	5.43683771638839	NCKAP1L	0.816	0.00338355696859205	2.47062650694854
					TANK	0.889	0.000205604561530789	3.68696725433788	SNAP23	0.816	0.00416796241942936	2.3800762055214
					GNAI2	0.889	0.000326773409471138	3.48575329054169	PTPN1	0.809	3.66492152667564E-06	5.43593532003966
					TRPS1	0.885	0.0000157045875191019	4.80397346585767	DDHD1	0.805	0.000105814270866936	3.97545575630077
					NECAP2	0.879	0.00509781705590204	2.2926157540056	Nan	0.803	0.000267596264992686	3.5725199525798
					XRN1	0.876	0.0000419451368304871	4.37731838454007	NFAT5	0.799	0.0021294940946873	2.67172355993317
					GRAP2	0.875	0.0000199113265986904	4.7008998039958	NAPA	0.796	0.00139166243302323	2.85646609608623
					ZFYVE26	0.873	0.00400772003977934	2.39710262382384	AGPAT3	0.793	6.65878097606942E-06	5.17660526990229
					KIF16B	0.871	0.00260979065408775	2.58339432845517	TLE4	0.792	0.000374318202768861	3.42675905300887
					2009-09-01	0.869	0.000786249001409526	3.10443989313028	EHBP1L1	0.79	0.00153303595191627	2.81444766019079
					LGALS3BP	0.869	0.00119233383812203	2.92360213070693	PRR13	0.79	0.00381667631085702	2.41831467064288
					SETD1B	0.865	8.98868690281649E-07	6.04630374681099	OSBPL3	0.789	7.07173436715015E-06	5.15047406092591
					NME7	0.865	0.00175622809646386	2.75541907920306	BMP2K	0.787	0.000943519847024913	3.02524895997945
					VPS26A	0.86	0.0000710636831450553	4.14835228730376	RIPK2	0.787	0.00311239959371654	2.50690465004824
					Nan	0.86	0.00104629690973513	2.98034505737869	SIRT2	0.784	0.00425026201362276	2.37158429640544
					ARFGAP3	0.859	0.00425997822909631	2.37059262038261	SLC9A9	0.782	0.000228248601446706	3.64159187484882
					DIAPH2	0.853	5.53135181883571E-06	5.25716871757138	UBAP2	0.782	0.0000837593052029921	4.07696693385737
					Nan	0.847	0.0032822136917125	2.48383314719809	RREB1	0.781	0.00186515975352911	2.72928396433528
					SREBF2	0.843	0.00209776790624372	2.67824256314601	ABHD6	0.78	0.000578453508295815	3.23773154060499
					GRK5	0.842	0.00147310877130641	2.83176518456666	DAAM1	0.778	0.00011626811936831	3.93453935217158
					Nan	0.836	3.11759206015373E-09	8.50618071326996	MAP1S	0.775	0.000479539333426775	3.31917576474022
					HCLS1	0.831	3.80473014194493E-07	6.41967614100126	TMEM156	0.774	0.000394237167294789	3.40424243436879
					RUNX1	0.831	0.0000469840285319215	4.32804974843165	ATP1B3	0.773	0.000650715125123431	3.18660909847392
					SH2B3	0.83	0.0000912717627334539	4.03966356185049	GRB2	0.77	0.00067027382925532	3.17374773724045
					IRF2BP2	0.829	0.00422224520990226	2.37445654833413	PPP1R18	0.77	0.0034340821148803	2.464189324314
					Nan	0.828	0.00368260346351601	2.43384504271945	WDFY1	0.761	0.00408053974854924	2.38928238732367
					VASP	0.828	0.00472689351960917	2.32542418072375	UBL3	0.759	0.00406153931528092	2.39130933848358
					H6PD	0.824	0.00116795691129869	2.93257317908183	ST8SIA4	0.758	3.28437455712878E-06	5.48354732085274
					RNASEH2B	0.824	0.00184770778152632	2.73336671217735	SRGN	0.753	0.00187659421193108	2.72662962752336
					TMEM156	0.823	0.000165842700195356	3.78030363981919	SMCR8	0.749	0.00167936785395354	2.7748541642288
					NFKBIB	0.823	0.00318224304976997	2.49726665336862	DERA	0.748	0.00113958760311959	2.94325228383238
					PARP14	0.82	0.000139667804777667	3.85490369280363	MVP	0.747	0.00395608629024192	2.40273424413067
					Nan	0.816	7.00642204715017E-06	5.15450370555275	ABI1	0.746	0.000727933929129511	3.13790803760543
					NCKAP1L	0.816	0.00338355696859205	2.47062650694854	DAAM1	0.744	0.000228326836495442	3.64144304051624
					SNAP23	0.816	0.00416796241942936	2.3800762055214	VMP1	0.743	0.00026053871819075	3.58412772784584
					DDHD1	0.805	0.000105814270866936	3.97545575630077	IPMK	0.742	0.00296704382998527	2.52767603811856
					Nan	0.803	0.000267596264992686	3.5725199525798	RUFY3	0.739	0.000275396754183394	3.56004118262865
					NFAT5	0.799	0.0021294940946873	2.67172355993317	DTX3L	0.739	0.00200015960415502	2.69893534811691
					NAPA	0.796	0.00139166243302323	2.85646609608623	Nan	0.738	0.00310479655812372	2.50796685171248
					TLE4	0.792	0.000374318202768861	3.42675905300887	TBC1D10B	0.738	0.0041527467966642	2.38166454810127
					EHBP1L1	0.79	0.00153303595191627	2.81444766019079	TRPC4AP	0.737	5.64436096054815E-06	5.2483852206155
					PRR13	0.79	0.00381667631085702	2.41831467064288	GNPTAB	0.734	0.000112509351489891	3.94881137860444
					OSBPL3	0.789	7.07173436715015E-06	5.15047406092591	RNF149	0.734	0.00100589045585496	2.99744931252871
					RIPK2	0.787	0.00311239959371654	2.50690465004824	ATP10A	0.732	0.00111803655912761	2.95154399504728
					SIRT2	0.784	0.00425026201362276	2.37158429640544	IFI35	0.732	0.00197502828221526	2.70442668093773
					UBAP2	0.782	0.0000837593052029921	4.07696693385737	MAN2A1	0.73	0.00128873112798045	2.88983768141664
					ABHD6	0.78	0.000578453508295815	3.23773154060499	NPC1	0.728	0.000101260161934413	3.99456138242848
					MAP1S	0.775	0.000479539333426775	3.31917576474022	FNIP1	0.727	0.00335699320918728	2.47404953727909
					ATP1B3	0.773	0.000650715125123431	3.18660909847392	WASF2	0.726	0.0000665654107432228	4.17675138382643
					GRB2	0.77	0.00067027382925532	3.17374773724045	Nan	0.725	0.0000602414634803934	4.22010448611448
					PPP1R18	0.77	0.0034340821148803	2.464189324314	RUFY1	0.725	0.000847089648360498	3.07207062540955
					WDFY1	0.761	0.00408053974854924	2.38928238732367	ATP13A2	0.722	0.00100611076840725	2.99735420271965
					UBL3	0.759	0.00406153931528092	2.39130933848358	FYB1	0.722	0.0000730402819792084	4.13643755883386
					ST8SIA4	0.758	3.28437455712878E-06	5.48354732085274	SGPL1	0.72	0.000440725624111991	3.35583169855537
					SMCR8	0.749	0.00167936785395354	2.7748541642288	MYO9B	0.72	0.0000213794850349365	4.67000275979978
					DERA	0.748	0.00113958760311959	2.94325228383238	P2RX4	0.716	0.00100011647925025	2.99994941665026
					MVP	0.747	0.00395608629024192	2.40273424413067	ATP11A	0.707	0.000247028151162744	3.60725355201165
					ABI1	0.746	0.000727933929129511	3.13790803760543	CFLAR	0.704	0.0000874692571892787	4.05814456159589
					DAAM1	0.744	0.000228326836495442	3.64144304051624	RAPGEF1	0.703	9.7481526005236E-10	9.01107768085717
					VMP1	0.743	0.00026053871819075	3.58412772784584	AGTPBP1	0.703	0.000294645098669507	3.53070077886373
					IPMK	0.742	0.00296704382998527	2.52767603811856	CUL1	0.7	0.000113757424306399	3.94402024979101
					RUFY3	0.739	0.000275396754183394	3.56004118262865	CLEC2D	0.698	0.00122155364504471	2.91308745604599
					DTX3L	0.739	0.00200015960415502	2.69893534811691	PTPRE	0.698	6.49803743553488E-06	5.18721779099051
					Nan	0.738	0.00310479655812372	2.50796685171248	Chsa-A	0.698	0.000209079728367223	3.67968807280182
					TBC1D10B	0.738	0.0041527467966642	2.38166454810127	CD2AP	0.698	0.000504480368646359	3.29715572923766
					TRPC4AP	0.737	5.64436096054815E-06	5.2483852206155	EFR3A	0.697	0.00264019821873809	2.5783634662845
					ATP10A	0.732	0.00111803655912761	2.95154399504728	PELI1	0.696	0.00153843209892085	2.81292166725192
					IFI35	0.732	0.00197502828221526	2.70442668093773	NF1	0.696	0.00163236745665269	2.78718207203222
					MAN2A1	0.73	0.00128873112798045	2.88983768141664	MKL1	0.695	0.00197923887957942	2.70350178647963
					NPC1	0.728	0.000101260161934413	3.99456138242848	TET3	0.69	0.00103843316504286	2.98362145000721
					FNIP1	0.727	0.00335699320918728	2.47404953727909	ZFAND5	0.69	0.00313783817514003	2.50336945764389
					WASF2	0.726	0.0000665654107432228	4.17675138382643	CD48	0.689	0.00330691690951875	2.48057671714885
					Nan	0.725	0.0000602414634803934	4.22010448611448	DDB2	0.685	0.0000201479541604397	4.69576904589705
					RUFY1	0.725	0.000847089648360498	3.07207062540955	UVRAG	0.684	0.000221794088373731	3.65405003357407
					FYB1	0.722	0.0000730402819792084	4.13643755883386	FAM53B	0.681	0.00502851365341772	2.29856036633789
					MYO9B	0.72	0.0000213794850349365	4.67000275979978	ITPR2	0.68	0.000174185913332085	3.75898696993406
					ATP11A	0.707	0.000247028151162744	3.60725355201165	ATP6V1H	0.674	0.000202005067529622	3.69463773563978
					CFLAR	0.704	0.0000874692571892787	4.05814456159589	ARMC8	0.668	0.000600517795987429	3.22147411801191
					AGTPBP1	0.703	0.000294645098669507	3.53070077886373	BAZ1A	0.666	3.64421327488816E-06	5.43839621419173
					PTPRE	0.698	6.49803743553488E-06	5.18721779099051	INPP5D	0.665	2.74890753997723E-07	6.56083986748756
					Chsa-A	0.698	0.000209079728367223	3.67968807280182	CBL	0.656	0.000164485327158333	3.78387283703548
					CD2AP	0.698	0.000504480368646359	3.29715572923766	LMTK2	0.655	0.000562419916232233	3.24993930862015
					EFR3A	0.697	0.00264019821873809	2.5783634662845	PLEKHM2	0.655	0.00155006128155601	2.80965113169067
					MKL1	0.695	0.00197923887957942	2.70350178647963	ZNF236	0.653	1.91236932295943E-07	6.71842823160263
					TET3	0.69	0.00103843316504286	2.98362145000721	ARHGAP17	0.652	0.0000835328568578122	4.07814266529154
					ZFAND5	0.69	0.00313783817514003	2.50336945764389	CERS6	0.65	0.000312744288941288	3.50481061226262
					CD48	0.689	0.00330691690951875	2.48057671714885	VRK2	0.649	0.000834047929276328	3.07880899154196
					DDB2	0.685	0.0000201479541604397	4.69576904589705	N4BP1	0.645	0.00014529985393948	3.83773482226984
					UVRAG	0.684	0.000221794088373731	3.65405003357407	EPSTI1	0.644	0.00399102121598833	2.39891596353089
					FAM53B	0.681	0.00502851365341772	2.29856036633789	ANO6	0.643	3.74809589664713E-06	5.42618930603082
					ITPR2	0.68	0.000174185913332085	3.75898696993406	LMTK2	0.638	0.000777600503076048	3.10924346711074
					ATP6V1H	0.674	0.000202005067529622	3.69463773563978	EHD4	0.636	0.000185489128167819	3.73168154003865
					ARMC8	0.668	0.000600517795987429	3.22147411801191	KIAA0556	0.628	0.00403322149018765	2.39434792742829
					BAZ1A	0.666	3.64421327488816E-06	5.43839621419173	ARMC8	0.626	0.00129465162533562	2.88784707911064
					INPP5D	0.665	2.74890753997723E-07	6.56083986748756	Nan	0.625	0.0000143122831301172	4.84429108100473
					CBL	0.656	0.000164485327158333	3.78387283703548	TNRC18	0.624	0.000678487954435348	3.16845785820129
					LMTK2	0.655	0.000562419916232233	3.24993930862015	MAN1C1	0.62	0.00103729418257879	2.98409805773639
					PLEKHM2	0.655	0.00155006128155601	2.80965113169067	RFWD2	0.617	0.000507502985591691	3.29456139849419
					ZNF236	0.653	1.91236932295943E-07	6.71842823160263	ACTR3	0.613	0.000022196636885405	4.6537128225203
					CERS6	0.65	0.000312744288941288	3.50481061226262	IQSEC1	0.611	0.000368342191157385	3.43374853274056
					VRK2	0.649	0.000834047929276328	3.07880899154196	CMIP	0.61	0.0010101705510821	2.99560529637501
					EPSTI1	0.644	0.00399102121598833	2.39891596353089	UBE2Z	0.605	0.0029423502666067	2.53130562875337
					ANO6	0.643	3.74809589664713E-06	5.42618930603082	CEP170	0.594	0.00209224627075172	2.67938719756112
					EHD4	0.636	0.000185489128167819	3.73168154003865	FAM168A	0.589	0.000506800260484499	3.29516317057046
					KIAA0556	0.628	0.00403322149018765	2.39434792742829	WDFY2	0.589	0.000771437151545785	3.11269944983243
					Nan	0.625	0.0000143122831301172	4.84429108100473	CEP63	0.587	0.00286913535013051	2.54224896362982
					TNRC18	0.624	0.000678487954435348	3.16845785820129	NPC1	0.583	0.00183804389587379	2.73564412107389
					MAN1C1	0.62	0.00103729418257879	2.98409805773639	ATG5	0.583	0.000331627759485003	3.47934912321655
					RFWD2	0.617	0.000507502985591691	3.29456139849419	DLGAP4	0.582	0.000281774988627349	3.55009755907337
					ACTR3	0.613	0.000022196636885405	4.6537128225203	FOXJ3	0.582	0.00103528456572127	2.98494026051029
					UBE2Z	0.605	0.0029423502666067	2.53130562875337	MED13L	0.576	0.000255897591547484	3.59193380157886
					CEP170	0.594	0.00209224627075172	2.67938719756112	PPP1R9B	0.576	0.0035306620389727	2.45214385186024
					FAM168A	0.589	0.000506800260484499	3.29516317057046	LPCAT1	0.574	0.00321408546368355	2.49294257937333
					WDFY2	0.589	0.000771437151545785	3.11269944983243	ST8SIA4	0.573	0.000440237318238228	3.35631314574907
					CEP63	0.587	0.00286913535013051	2.54224896362982	SKAP2	0.573	0.000256088840760999	3.59160934578581
					ATG5	0.583	0.000331627759485003	3.47934912321655	BAZ1A	0.564	0.0000888004875744318	4.0515846496459
					DLGAP4	0.582	0.000281774988627349	3.55009755907337	ITPR2	0.563	0.00189451479186035	2.72250199952161
					FOXJ3	0.582	0.00103528456572127	2.98494026051029	PHRF1	0.561	0.00116046546916165	2.93536777789283
					PPP1R9B	0.576	0.0035306620389727	2.45214385186024	ZFAND3	0.547	0.000237366339526387	3.62458086749775
					LPCAT1	0.574	0.00321408546368355	2.49294257937333	APBB1IP	0.541	0.000116646059076806	3.93312992939581
					SKAP2	0.573	0.000256088840760999	3.59160934578581	MAPKAPK2	0.537	0.00381115986929768	2.41894283320171
					PHRF1	0.561	0.00116046546916165	2.93536777789283	Nan	0.535	0.000150248328071146	3.82319035202749
					ZFAND3	0.547	0.000237366339526387	3.62458086749775	STK24	0.523	0.0013871898077549	2.85786411079352
					APBB1IP	0.541	0.000116646059076806	3.93312992939581	FKBP5	0.521	0.00237511186468289	2.62431593085158
					MAPKAPK2	0.537	0.00381115986929768	2.41894283320171	PIK3R5	0.518	0.0000140347650390837	4.85279485364469
					STK24	0.523	0.0013871898077549	2.85786411079352	Nan	0.515	0.00495085423282995	2.3053198603398
					FKBP5	0.521	0.00237511186468289	2.62431593085158	SYNJ1	0.514	0.00145625826233618	2.83676159757715
					Nan	0.515	0.00495085423282995	2.3053198603398	VTI1A	0.513	0.00148379037923071	2.82862744917402
					SYNJ1	0.514	0.00145625826233618	2.83676159757715	RAB1A	0.511	0.00230549759326278	2.63723532680967
					VTI1A	0.513	0.00148379037923071	2.82862744917402	COL4A3BP	0.508	0.000197709254796761	3.7039730008275
					RAB1A	0.511	0.00230549759326278	2.63723532680967	TOP1	0.506	0.00268713223237926	2.57071096163545
					COL4A3BP	0.508	0.000197709254796761	3.7039730008275	THADA	0.501	0.0033315819672565	2.47734949727224
					TOP1	0.506	0.00268713223237926	2.57071096163545	TXNIP	0.495	0.00351353345346064	2.45425590705228
					THADA	0.501	0.0033315819672565	2.47734949727224	NUP205	0.486	0.00282233952837146	2.54939074167013
					TXNIP	0.495	0.00351353345346064	2.45425590705228	HERC2	0.482	0.00197106979286703	2.70529799767876
					NUP205	0.486	0.00282233952837146	2.54939074167013	CHD1	0.475	0.0000666358163604452	4.17629227733669
					HERC2	0.482	0.00197106979286703	2.70529799767876	RAB8B	0.474	0.00255554607213047	2.59251628505049
					CHD1	0.475	0.0000666358163604452	4.17629227733669	TLE3	0.466	0.000584125714276343	3.2334936749065
					RAB8B	0.474	0.00255554607213047	2.59251628505049	Nan	0.461	0.000235219597109837	3.62852649823317
					TLE3	0.466	0.000584125714276343	3.2334936749065	CUL5	0.458	0.00432251807697188	2.3642631818105
					Nan	0.461	0.000235219597109837	3.62852649823317	NT5C2	0.441	0.00159345233167789	2.79766092396866
					CUL5	0.458	0.00432251807697188	2.3642631818105	SCLT1	0.426	0.00236601046085756	2.6259833395548
					NT5C2	0.441	0.00159345233167789	2.79766092396866	GNB1	0.409	0.00492511485631423	2.30758363706853
					SCLT1	0.426	0.00236601046085756	2.6259833395548	ARHGAP25	0.374	0.000298834968902029	3.52456858385599
					GNB1	0.409	0.00492511485631423	2.30758363706853	CREBBP	0.355	0.000694051447629084	3.1586083356067
					CREBBP	0.355	0.000694051447629084	3.1586083356067	NCOA2	0.355	0.00415324831164824	2.3816121028042
					NCOA2	0.355	0.00415324831164824	2.3816121028042	TRIP12	0.295	0.00066546028628112	3.17687785748999
					TRIP12	0.295	0.00066546028628112	3.17687785748999	ARHGAP25	0.294	0.00452247952131306	2.34462339103551
					ARHGAP25	0.294	0.00452247952131306	2.34462339103551	SPEN	0.26	0.002724868013792	2.56465452908277
					SPEN	0.26	0.002724868013792	2.56465452908277

## Sheet: Figure 5b
	GOID	Ontology Source	GOTerm	GOLevels	GOGroups	Nr. Genes	% Associated Genes	Term PValue	Term PValue Corrected with Bonferroni step down	Group PValue	Group PValue Corrected with Bonferroni step down	Associated Genes Found	All Associated Genes	OverViewTerm
	GO:0000165	GO_BiologicalProcess-GOA_23.02.2017_10h01	MAPK cascade	[4, 5, 6, 8, 9]	[Group11]	23	2.4625268	4.218674048438416E-6	0.002062931609686385	{Group11=1.6625391711788664E-5}	{Group11=1.6625391711788664E-5}	[ADAM9, CD74, CSF1R, CSF2RA, CSF2RB, DUSP5, DUSP6, EPHB1, FGD2, FPR1, GADD45A, HLA-DRB1, ICAM1, IL6R, KLF4, NLRP3, NRP1, PDGFC, PIK3CB, PRKCA, PTPRJ, RAPGEF1, ZEB2]	[ABCA7, ABL1, ACKR3, ACTN2, ADAM8, ADAM9, ADCYAP1, ADIPOQ, ADORA1, ADORA2B, ADRA1A, ADRA1B, ADRA1D, ADRA2A, ADRA2B, ADRA2C, ADRB2, ADRB3, AGER, AGT, AGXT, AIDA, AJUBA, AKAP13, AKAP9, AKR1B1, AKT1, ALK, ALKAL1, ALKAL2, ALOX12B, ALOX15, AMBP, AMH, ANGPT1, ANKRD6, ANKS1B, APIP, APOE, APP, AR, ARAF, AREG, ARHGAP8, ARHGEF5, ARHGEF6, ARHGEF7, ARL6IP5, ARRB1, ARRB2, ARTN, ASH1L, ATF3, ATP6AP1, ATP6AP2, …	FALSE
	GO:0000323	GO_CellularComponent-GOA_23.02.2017_10h01	lytic vacuole	[5, 6, 7, 8]	[Group14, Group17]	26	3.7845707	1.5076018772447993E-10	8.367190418708636E-8	{Group14=5.048455108671271E-19, Group17=5.544861783253173E-16}	{Group14=9.087219195608286E-18, Group17=8.317292674879759E-15}	[ADA2, ATP13A2, CD34, CD68, CD74, CREG1, CST3, CTSB, CTSZ, FPR1, GRN, HLA-DMA, HLA-DQB1, HLA-DRA, HLA-DRB1, LRP1, MNDA, NFAM1, NPC2, PLBD1, PRCP, RNF19B, SLC15A3, TNFAIP3, TRPM2, VCAN]	[ABCA13, ABCA2, ABCA5, ABCB9, ABCC10, ABCD4, ACAN, ACD, ACE, ACLY, ACP2, ACP5, ACPP, ACTR10, ACTR2, ADA, ADA2, ADAM8, ADRB2, AGA, AGRN, AHNAK, AKR1B1, AKR1B10, ANK3, ANKFY1, ANKRD27, ANPEP, ANXA1, ANXA11, ANXA2, ANXA6, AP1B1, AP1G1, AP1M1, AP1M2, AP1S1, AP1S2, AP1S3, AP2A1, AP2A2, AP2B1, AP2M1, AP2S1, AP3B1, AP3D1, AP3M1, AP5B1, AP5M1, AP5S1, APEX1, APOB, APP, ARG1, ARHGAP45, ARL8A, ARL8B, ARRB1,…	TRUE
	GO:0001525	GO_BiologicalProcess-GOA_23.02.2017_10h01	angiogenesis	[3, 4, 5, 7, 8, 9, 10]	[Group15]	16	3.539823	1.593737710486824E-6	8.096187569273067E-4	{Group15=5.938439917956392E-10}	{Group15=7.1261279015476705E-9}	[CD34, EPHB1, EPHB2, GPX1, KLF4, NGFR, NRP1, NRP2, PIK3CB, PRCP, PRKCA, SAT1, TGFBI, TNFAIP2, TNFAIP3, TYMP]	[AAMP, ACKR3, ACVR1, ACVRL1, ADAM15, ADAM8, ADGRA2, ADGRB1, ADGRB2, ADGRB3, ADGRG1, ADIPOR2, ADM, ADM2, AGGF1, AGT, AGXT, AIMP1, ALOX12, AMOT, ANG, ANGPT1, ANGPT2, ANGPT4, ANGPTL3, ANGPTL4, ANGPTL6, ANPEP, ANXA2, ANXA3, APOD, APOH, APOLD1, AQP1, ARHGAP22, ARHGAP24, ATP5B, ATPIF1, B4GALT1, BCAS3, BMP4, BMPER, BRCA1, BTG1, C13705, C1GALT1, C3, C3AR1, C5, C5AR1, C6, CALCRL, CAMP, CAV1, CCBE1, CCL11,…	FALSE
	GO:0001568	GO_BiologicalProcess-GOA_23.02.2017_10h01	blood vessel development	[3, 5, 6, 7, 8]	[Group15]	19	3.04	1.564327284224297E-6	7.962425876701672E-4	{Group15=5.938439917956392E-10}	{Group15=7.1261279015476705E-9}	[CD34, EPHB1, EPHB2, GPX1, KLF4, LRP1, NGFR, NRP1, NRP2, PIK3CB, PRCP, PRKCA, RAPGEF1, SAT1, SPI1, TGFBI, TNFAIP2, TNFAIP3, TYMP]	[AAMP, ACKR3, ACTA2, ACVR1, ACVR2B, ACVRL1, ADAM15, ADAM8, ADAMTS6, ADGRA2, ADGRB1, ADGRB2, ADGRB3, ADGRG1, ADIPOR2, ADM, ADM2, AGGF1, AGT, AGXT, AHR, AIMP1, AKT1, ALDH1A2, ALOX12, AMOT, ANG, ANGPT1, ANGPT2, ANGPT4, ANGPTL3, ANGPTL4, ANGPTL6, ANKRD17, ANPEP, ANTXR1, ANXA2, ANXA3, AP2B1, APOB, APOD, APOE, APOH, APOLD1, AQP1, ARHGAP22, ARHGAP24, ARID1A, ARID2, ASB4, ATP5B, ATP7A, ATPIF1, B4GALT1, B…	FALSE
	GO:0001775	GO_BiologicalProcess-GOA_23.02.2017_10h01	cell activation	[3]	[Group16, Group17]	41	2.810144	4.790466558686558E-12	2.677870806305786E-9	{Group16=1.1705387164571809E-17, Group17=5.544861783253173E-16}	{Group16=1.9899158179772074E-16, Group17=8.317292674879759E-15}	[ADA2, ADAM9, CD14, CD180, CD68, CD74, CD83, CD86, CDKN1A, CFD, CFP, CREG1, CST3, CTSB, CTSZ, EBI3, EPHB1, FCN1, FPR1, GAB2, GRN, HLA-DQB1, HLA-DRA, HLA-DRB1, HLX, ICAM1, IL15RA, MAFB, MNDA, NDRG1, NECTIN2, NFAM1, NLRP3, NPC2, PIK3CB, PRCP, PRKCA, PTPRJ, SPI1, TNFAIP3, TRPM2]	[A1BG, ABAT, ABCA13, ABL1, ABR, ACAA1, ACKR2, ACLY, ACPP, ACTB, ACTG1, ACTR10, ACTR1B, ACTR2, ADA, ADA2, ADAM10, ADAM17, ADAM8, ADAM9, ADAMTS13, ADAMTS18, ADGRE3, ADGRE5, ADGRF5, ADGRG3, ADORA2A, ADORA2B, ADRA2A, ADRA2B, ADRA2C, AGA, AGER, AGL, AGPAT2, AHR, AHSG, AICDA, AIF1, AIFM2, AIRE, AKAP17A, AKT1, ALAD, ALDH3B1, ALDOA, ALDOC, ALOX12, ALOX5, AMH, AMPD3, ANO6, ANPEP, ANXA1, ANXA2, ANXA3, AOC1…	FALSE
	GO:0001944	GO_BiologicalProcess-GOA_23.02.2017_10h01	vasculature development	[4, 5, 6, 7]	[Group15]	19	2.9230769	2.7776533441165664E-6	0.0013860490187141666	{Group15=5.938439917956392E-10}	{Group15=7.1261279015476705E-9}	[CD34, EPHB1, EPHB2, GPX1, KLF4, LRP1, NGFR, NRP1, NRP2, PIK3CB, PRCP, PRKCA, RAPGEF1, SAT1, SPI1, TGFBI, TNFAIP2, TNFAIP3, TYMP]	[AAMP, ACKR3, ACTA2, ACVR1, ACVR2B, ACVRL1, ADAM15, ADAM8, ADAMTS6, ADGRA2, ADGRB1, ADGRB2, ADGRB3, ADGRG1, ADIPOR2, ADM, ADM2, AGGF1, AGT, AGXT, AHR, AIMP1, AKT1, ALDH1A2, ALOX12, AMOT, ANG, ANGPT1, ANGPT2, ANGPT4, ANGPTL3, ANGPTL4, ANGPTL6, ANKRD17, ANP32B, ANPEP, ANTXR1, ANXA2, ANXA3, AP2B1, APOB, APOD, APOE, APOH, APOLD1, AQP1, ARHGAP22, ARHGAP24, ARHGEF15, ARID1A, ARID2, ASB4, ATP5B, ATP7A, …	FALSE
	GO:0002253	GO_BiologicalProcess-GOA_23.02.2017_10h01	activation of immune response	[2, 4, 5, 6]	[Group16, Group17]	21	3.0434783	4.129620881697691E-7	2.1721805837729853E-4	{Group16=1.1705387164571809E-17, Group17=5.544861783253173E-16}	{Group16=1.9899158179772074E-16, Group17=8.317292674879759E-15}	[CD14, CD180, CD86, CFD, CFP, CTSB, FCN1, FFAR2, FPR1, FPR3, HLA-DQB1, HLA-DRA, HLA-DRB1, MNDA, NFAM1, PIK3CB, PRKCA, PTPRJ, RAPGEF1, SERPING1, TNFAIP3]	[A2M, ABI1, ABL1, ACOD1, ACTB, ACTG1, ACTR2, ACTR3, ADA, ADAM8, AIM2, AKR1C1, ANKRD17, APOB, ARHGEF7, ARPC1A, ARPC1B, ARPC2, ARPC3, ARPC4, ARPC5, ARRB2, BAG6, BAIAP2, BAX, BCAR1, BCL10, BCL2, BIRC2, BIRC3, BLK, BMS1P20, BPIFB1, BRAF, BRK1, BTK, BTN3A1, BTNL2, BTRC, C1QA, C1QB, C1QBP, C1QC, C1R, C1RL, C1S, C1orf168, C2, C3, C3AR1, C4A, C4B, C4BPA, C4BPB, C4B_2, C5, C5AR1, C5AR2, C6, C7, C8A, C8B, …	FALSE
	GO:0002263	GO_BiologicalProcess-GOA_23.02.2017_10h01	cell activation involved in immune response	[3, 4]	[Group16, Group17]	24	3.2608695	1.5233727040602976E-8	8.150043966722591E-6	{Group16=1.1705387164571809E-17, Group17=5.544861783253173E-16}	{Group16=1.9899158179772074E-16, Group17=8.317292674879759E-15}	[ADA2, CD14, CD180, CD68, CD86, CFD, CFP, CREG1, CST3, CTSB, CTSZ, FCN1, FPR1, GAB2, GRN, HLX, ICAM1, MNDA, NFAM1, NLRP3, NPC2, PRCP, PTPRJ, TRPM2]	[A1BG, ABCA13, ABL1, ABR, ACAA1, ACLY, ACPP, ACTR10, ACTR1B, ACTR2, ADA, ADA2, ADAM10, ADAM8, ADGRE3, ADGRE5, ADGRG3, ADORA2B, AGA, AGL, AGPAT2, AHSG, AICDA, AIFM2, ALAD, ALDH3B1, ALDOA, ALDOC, ALOX5, AMH, AMPD3, ANO6, ANPEP, ANXA1, ANXA2, ANXA3, AOC1, AP1G1, AP1M1, AP2A2, APAF1, APBB1IP, APEH, APLF, APRT, ARG1, ARHGAP45, ARHGAP9, ARL8A, ARMC8, ARPC5, ARSA, ARSB, ARTN, ASAH1, ATAD3B, ATAD5, ATG7,…	FALSE
	GO:0002274	GO_BiologicalProcess-GOA_23.02.2017_10h01	myeloid leukocyte activation	[3, 5]	[Group17]	25	3.7147102	5.218368604373613E-10	2.85966599519674E-7	{Group17=5.544861783253173E-16}	{Group17=8.317292674879759E-15}	[ADA2, ADAM9, CD14, CD68, CD74, CD86, CFD, CFP, CREG1, CST3, CTSB, CTSZ, FCN1, FPR1, GAB2, GRN, MNDA, NDRG1, NECTIN2, NFAM1, NPC2, PRCP, PTPRJ, SPI1, TRPM2]	[A1BG, ABCA13, ABR, ACAA1, ACLY, ACPP, ACTR10, ACTR1B, ACTR2, ADA2, ADAM10, ADAM8, ADAM9, ADGRE3, ADGRE5, ADGRF5, ADGRG3, ADORA2B, AGA, AGL, AGPAT2, AHSG, AIF1, AIFM2, ALAD, ALDH3B1, ALDOA, ALDOC, ALOX5, AMH, AMPD3, ANO6, ANPEP, ANXA2, ANXA3, AOC1, AP1M1, AP2A2, APAF1, APEH, APRT, ARG1, ARHGAP45, ARHGAP9, ARL8A, ARMC8, ARPC5, ARSA, ARSB, ASAH1, ATAD3B, ATG7, ATP11A, ATP11B, ATP6AP2, ATP6V0A1, ATP…	FALSE
	GO:0002275	GO_BiologicalProcess-GOA_23.02.2017_10h01	myeloid cell activation involved in immune response	[4, 5, 6]	[Group17]	19	3.2094595	6.983923204529704E-7	3.631640066355446E-4	{Group17=5.544861783253173E-16}	{Group17=8.317292674879759E-15}	[ADA2, CD14, CD68, CFD, CFP, CREG1, CST3, CTSB, CTSZ, FCN1, FPR1, GAB2, GRN, MNDA, NFAM1, NPC2, PRCP, PTPRJ, TRPM2]	[A1BG, ABCA13, ABR, ACAA1, ACLY, ACPP, ACTR10, ACTR1B, ACTR2, ADA2, ADAM10, ADAM8, ADGRE3, ADGRE5, ADGRG3, ADORA2B, AGA, AGL, AGPAT2, AHSG, AIFM2, ALAD, ALDH3B1, ALDOA, ALDOC, ALOX5, AMH, AMPD3, ANO6, ANPEP, ANXA2, ANXA3, AOC1, AP1M1, AP2A2, APAF1, APEH, APRT, ARG1, ARHGAP45, ARHGAP9, ARL8A, ARMC8, ARPC5, ARSA, ARSB, ASAH1, ATAD3B, ATG7, ATP11A, ATP11B, ATP6AP2, ATP6V0A1, ATP6V0C, ATP6V1D, ATP8A1…	FALSE
	GO:0002283	GO_BiologicalProcess-GOA_23.02.2017_10h01	neutrophil activation involved in immune response	[3, 5, 6, 7, 8]	[Group17]	18	3.358209	7.325611636755107E-7	3.8019924394759006E-4	{Group17=5.544861783253173E-16}	{Group17=8.317292674879759E-15}	[ADA2, CD14, CD68, CFD, CFP, CREG1, CST3, CTSB, CTSZ, FCN1, FPR1, GRN, MNDA, NFAM1, NPC2, PRCP, PTPRJ, TRPM2]	[A1BG, ABCA13, ABR, ACAA1, ACLY, ACPP, ACTR10, ACTR1B, ACTR2, ADA2, ADAM10, ADAM8, ADGRE3, ADGRE5, ADGRG3, AGA, AGL, AGPAT2, AHSG, AIFM2, ALAD, ALDH3B1, ALDOA, ALDOC, ALOX5, AMH, AMPD3, ANO6, ANPEP, ANXA2, ANXA3, AOC1, AP1M1, AP2A2, APAF1, APEH, APRT, ARG1, ARHGAP45, ARHGAP9, ARL8A, ARMC8, ARPC5, ARSA, ARSB, ASAH1, ATAD3B, ATG7, ATP11A, ATP11B, ATP6AP2, ATP6V0A1, ATP6V0C, ATP6V1D, ATP8A1, ATP8B4,…	FALSE
	GO:0002366	GO_BiologicalProcess-GOA_23.02.2017_10h01	leukocyte activation involved in immune response	[3, 4, 5]	[Group16, Group17]	24	3.269755	1.4461299334040653E-8	7.75125644304579E-6	{Group16=1.1705387164571809E-17, Group17=5.544861783253173E-16}	{Group16=1.9899158179772074E-16, Group17=8.317292674879759E-15}	[ADA2, CD14, CD180, CD68, CD86, CFD, CFP, CREG1, CST3, CTSB, CTSZ, FCN1, FPR1, GAB2, GRN, HLX, ICAM1, MNDA, NFAM1, NLRP3, NPC2, PRCP, PTPRJ, TRPM2]	[A1BG, ABCA13, ABL1, ABR, ACAA1, ACLY, ACPP, ACTR10, ACTR1B, ACTR2, ADA, ADA2, ADAM10, ADAM8, ADGRE3, ADGRE5, ADGRG3, ADORA2B, AGA, AGL, AGPAT2, AHSG, AICDA, AIFM2, ALAD, ALDH3B1, ALDOA, ALDOC, ALOX5, AMH, AMPD3, ANO6, ANPEP, ANXA1, ANXA2, ANXA3, AOC1, AP1G1, AP1M1, AP2A2, APAF1, APBB1IP, APEH, APLF, APRT, ARG1, ARHGAP45, ARHGAP9, ARL8A, ARMC8, ARPC5, ARSA, ARSB, ARTN, ASAH1, ATAD3B, ATAD5, ATG7,…	FALSE
	GO:0002443	GO_BiologicalProcess-GOA_23.02.2017_10h01	leukocyte mediated immunity	[3]	[Group16, Group17]	30	3.2432432	2.0870113987252087E-10	1.1541173034950405E-7	{Group16=1.1705387164571809E-17, Group17=5.544861783253173E-16}	{Group16=1.9899158179772074E-16, Group17=8.317292674879759E-15}	[ADA2, CD14, CD68, CD74, CFD, CFP, CREG1, CST3, CTSB, CTSZ, FCN1, FPR1, GAB2, GRN, HLA-DQB1, HLA-DRB1, ICAM1, IL6R, MNDA, NECTIN2, NFAM1, NLRP3, NPC2, PRCP, PTPRJ, SERPINB9, SERPING1, TREM1, TRPM2, TRPM4]	[A1BG, ABCA13, ABR, ACAA1, ACE, ACLY, ACPP, ACTR10, ACTR1B, ACTR2, ADA2, ADAM10, ADAM17, ADAM8, ADGRE3, ADGRE5, ADGRG3, ADORA2B, AGA, AGER, AGL, AGPAT2, AHSG, AICDA, AIFM2, AIRE, AKR1C1, ALAD, ALDH3B1, ALDOA, ALDOC, ALOX5, AMH, AMPD3, ANO6, ANPEP, ANXA2, ANXA3, AOC1, AP1G1, AP1M1, AP2A2, APAF1, APEH, APLF, APRT, ARG1, ARHGAP45, ARHGAP9, ARL8A, ARMC8, ARPC5, ARRB2, ARSA, ARSB, ARTN, ASAH1, ATAD3B,…	FALSE
	GO:0002444	GO_BiologicalProcess-GOA_23.02.2017_10h01	myeloid leukocyte mediated immunity	[4]	[Group17]	22	3.6912751	7.1004139864627305E-9	3.841323966676337E-6	{Group17=5.544861783253173E-16}	{Group17=8.317292674879759E-15}	[ADA2, CD14, CD68, CFD, CFP, CREG1, CST3, CTSB, CTSZ, FCN1, FPR1, GAB2, GRN, IL6R, MNDA, NFAM1, NPC2, PRCP, PTPRJ, SERPINB9, TREM1, TRPM2]	[A1BG, ABCA13, ABR, ACAA1, ACE, ACLY, ACPP, ACTR10, ACTR1B, ACTR2, ADA2, ADAM10, ADAM17, ADAM8, ADGRE3, ADGRE5, ADGRG3, ADORA2B, AGA, AGL, AGPAT2, AHSG, AIFM2, ALAD, ALDH3B1, ALDOA, ALDOC, ALOX5, AMH, AMPD3, ANO6, ANPEP, ANXA2, ANXA3, AOC1, AP1M1, AP2A2, APAF1, APEH, APRT, ARG1, ARHGAP45, ARHGAP9, ARL8A, ARMC8, ARPC5, ARSA, ARSB, ASAH1, ATAD3B, ATG7, ATP11A, ATP11B, ATP6AP2, ATP6V0A1, ATP6V0C, AT…	FALSE
	GO:0002446	GO_BiologicalProcess-GOA_23.02.2017_10h01	neutrophil mediated immunity	[5]	[Group17]	20	3.6363637	4.657819305432519E-8	2.4686442318792352E-5	{Group17=5.544861783253173E-16}	{Group17=8.317292674879759E-15}	[ADA2, CD14, CD68, CFD, CFP, CREG1, CST3, CTSB, CTSZ, FCN1, FPR1, GRN, IL6R, MNDA, NFAM1, NPC2, PRCP, PTPRJ, TREM1, TRPM2]	[A1BG, ABCA13, ABR, ACAA1, ACE, ACLY, ACPP, ACTR10, ACTR1B, ACTR2, ADA2, ADAM10, ADAM17, ADAM8, ADGRE3, ADGRE5, ADGRG3, AGA, AGL, AGPAT2, AHSG, AIFM2, ALAD, ALDH3B1, ALDOA, ALDOC, ALOX5, AMH, AMPD3, ANO6, ANPEP, ANXA2, ANXA3, AOC1, AP1M1, AP2A2, APAF1, APEH, APRT, ARG1, ARHGAP45, ARHGAP9, ARL8A, ARMC8, ARPC5, ARSA, ARSB, ASAH1, ATAD3B, ATG7, ATP11A, ATP11B, ATP6AP2, ATP6V0A1, ATP6V0C, ATP6V1D, AT…	FALSE
	GO:0002521	GO_BiologicalProcess-GOA_23.02.2017_10h01	leukocyte differentiation	[5, 6, 7, 8]	[Group09]	16	3.2388663	4.975259434937495E-6	0.00242295134481456	{Group09=2.29488096998068E-9}	{Group09=2.5243690669787483E-8}	[CBFA2T3, CD74, CD83, CD86, CSF1R, GAB2, HLA-DRB1, HLX, IL15RA, LILRB4, MAFB, NFAM1, NLRP3, PRKCA, SPI1, TRPM2]	[ABL1, ACIN1, ACKR2, ADA, ADAM17, ADAM8, ADGRG3, ADIPOQ, AGER, AICDA, AIRE, ANXA1, ANXA2, AP3B1, AP3D1, APCS, ARID4A, ATG5, ATM, ATP11C, ATP6AP1, ATP7A, AXL, AZI2, AZIN2, B2M, BAD, BAK1, BATF, BATF2, BATF3, BAX, BCL11B, BCL2, BCL3, BCL6, BGLAP, BLNK, BMP4, BMX, BRAF, BTK, C00870, C1QC, CA2, CALCA, CALCR, CAMK4, CARD11, CARTPT, CASP8, CBFA2T3, CBFB, CCL19, CCL3, CCR1, CCR6, CCR7, CCR9, CD101, CD10…	FALSE
	GO:0002526	GO_BiologicalProcess-GOA_23.02.2017_10h01	acute inflammatory response	[5]	[Group07]	9	5.732484	7.95563261196494E-6	0.003778925490683346	{Group07=1.0626150982938734E-14}	{Group07=1.3813996277820353E-13}	[CD163, CFP, FFAR2, ICAM1, IL1RN, IL6R, NLRP3, PRCP, SERPING1]	[A2M, ACVR1, ADAM8, ADCYAP1, ADORA1, AHSG, AKR1C1, ALOX5AP, ANO6, APCS, APOA2, APOL2, ASH1L, B4GALT1, BTK, C18200, C1QBP, C2, C3, C3AR1, C4A, C4B, C4BPA, C4BPB, C5, C5AR1, C5AR2, C6, C7, C8A, C8B, C8G, C9, CCM2, CCR7, CD163, CD46, CD55, CD59, CD6, CEBPB, CFB, CFH, CFI, CFP, CNR1, CNTN1, CR1, CREB3L3, CRP, CSRP1, CTNNBIP1, CXCL10, DEAF1, DEFB1, DLC1, EDNRB, EHHADH, EIF2AK1, EIF2AK2, ELANE, EPHB6, …	FALSE
	GO:0002573	GO_BiologicalProcess-GOA_23.02.2017_10h01	myeloid leukocyte differentiation	[6, 7, 8, 9]	[Group09]	10	4.9261084	9.477073961992209E-6	0.004416316466288369	{Group09=2.29488096998068E-9}	{Group09=2.5243690669787483E-8}	[CBFA2T3, CD74, CD86, CSF1R, GAB2, HLA-DRB1, LILRB4, MAFB, PRKCA, SPI1]	[ACIN1, ADIPOQ, ANXA2, APCS, ARID4A, ATP6AP1, BATF, BATF2, BATF3, BGLAP, BMP4, C1QC, CA2, CALCA, CALCR, CAMK4, CARTPT, CASP8, CBFA2T3, CCL19, CCL3, CCR1, CCR7, CD101, CD109, CD4, CD74, CD86, CDC42, CDK6, CEACAM1, CEBPA, CEBPB, CEBPE, CLDN18, CLSTN1, CREB1, CSF1, CSF1R, CSF2, CSF3, CTNNB1, CTNNBIP1, CUL4A, DCSTAMP, DHRS2, EFNA2, EIF2AK1, EIF2AK2, EPHA2, ESRRA, F2RL1, FADD, FAM20C, FAM213A, FARP2, …	FALSE
	GO:0002682	GO_BiologicalProcess-GOA_23.02.2017_10h01	regulation of immune system process	[2, 3]	[Group16, Group17]	46	3.002611	1.4020440974203353E-14	7.879487827502285E-12	{Group16=1.1705387164571809E-17, Group17=5.544861783253173E-16}	{Group16=1.9899158179772074E-16, Group17=8.317292674879759E-15}	[CD14, CD180, CD34, CD74, CD83, CD86, CDKN1A, CFD, CFP, COCH, CSF3R, CTSB, CXCL11, CXCL12, EBI3, FCN1, FFAR2, FPR1, FPR3, GAB2, GPX1, HLA-DQB1, HLA-DRA, HLA-DRB1, HLA-F, HLX, ICAM1, IFNGR2, IL15RA, IL6R, LILRB4, MAFB, MNDA, NECTIN2, NFAM1, NLRP3, PIK3CB, PRKCA, PTPRJ, RAPGEF1, SERPINB9, SERPING1, SPI1, TNFAIP3, TREM1, TRPM4]	[A2M, ABI1, ABL1, ABR, ACE, ACIN1, ACOD1, ACTB, ACTG1, ACTR2, ACTR3, ACVR1B, ACVR2A, ADA, ADAM10, ADAM17, ADAM8, ADAR, ADCYAP1, ADGRF5, ADIPOQ, ADORA1, ADORA2A, ADORA2B, AGER, AHR, AIF1, AIM2, AIRE, AKR1C1, AKT1, ALOX15, AMBP, AMH, ANGPT1, ANKLE1, ANKRD17, ANKRD54, ANO6, ANXA1, AP1B1, AP1G1, AP1M1, AP1M2, AP1S1, AP1S2, AP1S3, AP2A1, AP2A2, AP2B1, AP2M1, AP2S1, AP3B1, AP3D1, APCS, APLF, APOA1, APO…	TRUE
	GO:0002683	GO_BiologicalProcess-GOA_23.02.2017_10h01	negative regulation of immune system process	[2, 3, 4]	[Group01]	14	3.4912717	8.619612934317149E-6	0.004059837692063377	{Group01=8.619612934317149E-6}	{Group01=1.7239225868634298E-5}	[CD14, CD74, CD86, CXCL12, GPX1, HLA-DRB1, HLX, LILRB4, MAFB, MNDA, PTPRJ, SERPINB9, SERPING1, TNFAIP3]	[A2M, ABR, ACOD1, ADA, ADAR, ADCYAP1, ADGRF5, ADIPOQ, ADORA1, ADORA2A, ALOX15, AMBP, AMH, ANGPT1, ANXA1, APCS, APOA1, APOA2, APOD, ARRB2, ATM, AXL, BANK1, BCL10, BCL6, BCR, BMP4, BMP5, BPI, BPIFB1, BST2, BTK, BTN2A2, BTNL2, C1QBP, C1QC, C21orf33, C4BPA, C4BPB, C5, C5AR2, CACTIN, CALCA, CARTPT, CASP3, CCL2, CCL21, CCL25, CCL28, CCL3, CCR2, CD14, CD200, CD274, CD300A, CD300LF, CD46, CD55, CD59, CD7…	TRUE
	GO:0002684	GO_BiologicalProcess-GOA_23.02.2017_10h01	positive regulation of immune system process	[2, 3, 4]	[Group12, Group16, Group17]	35	3.144654	1.1413790230419098E-11	6.3688949485738565E-9	{Group12=1.71519260818975E-16, Group16=1.1705387164571809E-17, Group17=5.544861783253173E-16}	{Group12=2.7443081731036E-15, Group16=1.9899158179772074E-16, Group17=8.317292674879759E-15}	[CD14, CD180, CD74, CD83, CD86, CDKN1A, CFD, CFP, COCH, CTSB, CXCL11, CXCL12, EBI3, FCN1, FFAR2, FPR1, FPR3, GAB2, HLA-DQB1, HLA-DRA, HLA-DRB1, HLX, ICAM1, IL15RA, IL6R, MNDA, NECTIN2, NFAM1, NLRP3, PIK3CB, PRKCA, PTPRJ, RAPGEF1, SERPING1, TNFAIP3]	[A2M, ABI1, ABL1, ACIN1, ACOD1, ACTB, ACTG1, ACTR2, ACTR3, ACVR1B, ACVR2A, ADA, ADAM10, ADAM17, ADAM8, ADORA2B, AGER, AIF1, AIM2, AKR1C1, AKT1, AMH, ANKRD17, ANKRD54, ANO6, ANXA1, AP1G1, AP3B1, AP3D1, APOB, AQP3, ARHGEF7, ARNT, ARPC1A, ARPC1B, ARPC2, ARPC3, ARPC4, ARPC5, ARRB2, ATAD5, ATP11C, ATP6AP1, ATXN1L, AXL, B2M, BAD, BAG6, BAIAP2, BAX, BCAR1, BCL10, BCL2, BCL6, BDKRB1, BIRC2, BIRC3, BLK, B…	TRUE
	GO:0002757	GO_BiologicalProcess-GOA_23.02.2017_10h01	immune response-activating signal transduction	[3, 4, 5, 6, 7]	[Group16]	18	2.8481014	7.386714403861078E-6	0.0035530096282571787	{Group16=1.1705387164571809E-17}	{Group16=1.9899158179772074E-16}	[CD14, CD180, CD86, CTSB, FCN1, FFAR2, FPR1, FPR3, HLA-DQB1, HLA-DRA, HLA-DRB1, MNDA, NFAM1, PIK3CB, PRKCA, PTPRJ, RAPGEF1, TNFAIP3]	[ABI1, ABL1, ACOD1, ACTB, ACTG1, ACTR2, ACTR3, ADA, ADAM8, ANKRD17, APOB, ARHGEF7, ARPC1A, ARPC1B, ARPC2, ARPC3, ARPC4, ARPC5, ARRB2, BAG6, BAIAP2, BAX, BCAR1, BCL10, BCL2, BIRC2, BIRC3, BLK, BMS1P20, BPIFB1, BRAF, BRK1, BTK, BTN3A1, BTNL2, BTRC, C1QBP, C1orf168, C3AR1, C5AR1, C5AR2, CACNA1F, CACNB3, CACTIN, CARD11, CARD9, CASP8, CAV1, CCR7, CD14, CD180, CD19, CD209, CD226, CD247, CD28, CD300A, C…	FALSE
	GO:0002764	GO_BiologicalProcess-GOA_23.02.2017_10h01	immune response-regulating signaling pathway	[3, 4, 5]	[Group16, Group17]	19	2.857143	3.865237939956984E-6	0.0018939665905789223	{Group16=1.1705387164571809E-17, Group17=5.544861783253173E-16}	{Group16=1.9899158179772074E-16, Group17=8.317292674879759E-15}	[CD14, CD180, CD86, CTSB, FCN1, FFAR2, FPR1, FPR3, GAB2, HLA-DQB1, HLA-DRA, HLA-DRB1, MNDA, NFAM1, PIK3CB, PRKCA, PTPRJ, RAPGEF1, TNFAIP3]	[ABI1, ABL1, ACOD1, ACTB, ACTG1, ACTR2, ACTR3, ADA, ADAM8, ANKRD17, APOB, ARHGEF7, ARPC1A, ARPC1B, ARPC2, ARPC3, ARPC4, ARPC5, ARRB2, BAG6, BAIAP2, BAX, BCAR1, BCL10, BCL2, BIRC2, BIRC3, BLK, BMS1P20, BPIFB1, BRAF, BRK1, BTK, BTN3A1, BTNL2, BTRC, C1QBP, C1orf168, C3AR1, C5AR1, C5AR2, CACNA1F, CACNB3, CACTIN, CALM1, CARD11, CARD9, CASP8, CAV1, CCR7, CD14, CD180, CD19, CD209, CD226, CD24, CD247, CD…	FALSE
	GO:0002790	GO_BiologicalProcess-GOA_23.02.2017_10h01	peptide secretion	[5, 6, 7]	[Group13, Group17]	17	2.9513888	8.479815346959651E-6	0.0040024728437649554	{Group13=1.0818522928935005E-8, Group17=5.544861783253173E-16}	{Group13=8.654818343148004E-8, Group17=8.317292674879759E-15}	[ADAM9, ATP13A2, CD14, CD34, CD74, CSF1R, FCN1, FFAR2, GLUL, HLA-DRB1, IL1RN, MARCKS, NLRP3, PRKCA, TREM1, TRPM2, TRPM4]	[AACS, ABAT, ABCA1, ABCC8, ABL1, ACHE, ACVR1C, ACVR2B, ADAM8, ADAM9, ADCY5, ADCYAP1, ADORA1, ADORA2A, ADRA2A, ADRA2C, AGT, AGTR2, AGXT, AIM2, ALOX15B, AMH, ANG, ANGPT1, ANKRD1, ANO1, ANXA1, ANXA4, APBB1, APLN, APOA1, APOA2, ARF1, ARF1P1, ARFGAP3, ARFIP1, ARHGEF7, ARL2, ARL2BP, ARL4D, ARNTL, ARRB1, ATG5, ATP13A2, BAD, BANK1, BIRC5, BLK, BLOC1S6, BMP6, BMP8A, BRSK2, BTN2A2, BTN3A1, BTN3A2, BTNL2, C…	FALSE
	GO:0002791	GO_BiologicalProcess-GOA_23.02.2017_10h01	regulation of peptide secretion	[5, 6, 7, 8]	[Group13, Group17]	15	3.2327585	1.0198672382611099E-5	0.004742382657914161	{Group13=1.0818522928935005E-8, Group17=5.544861783253173E-16}	{Group13=8.654818343148004E-8, Group17=8.317292674879759E-15}	[ADAM9, ATP13A2, CD14, CD34, CD74, CSF1R, FCN1, FFAR2, GLUL, HLA-DRB1, MARCKS, NLRP3, PRKCA, TRPM2, TRPM4]	[AACS, ABAT, ABCC8, ABL1, ACHE, ACVR1C, ADAM8, ADAM9, ADCY5, ADCYAP1, ADORA1, ADORA2A, ADRA2A, ADRA2C, AGTR2, AIM2, ALOX15B, AMH, ANG, ANGPT1, ANKRD1, ANO1, ANXA1, ANXA4, APBB1, APLN, APOA1, APOA2, ARF1, ARF1P1, ARFIP1, ARHGEF7, ARL2, ARL2BP, ARNTL, ARRB1, ATG5, ATP13A2, BAD, BANK1, BIRC5, BLK, BMP6, BMP8A, BRSK2, BTN2A2, BTNL2, C03958, C15906, C16079, C1QTNF1, C1QTNF12, C1QTNF3, C2CD2L, C5, C5AR…	FALSE
	GO:0002793	GO_BiologicalProcess-GOA_23.02.2017_10h01	positive regulation of peptide secretion	[4, 5, 6, 7, 8, 9]	[Group13, Group17]	12	4.597701	2.4409831096993862E-6	0.0012229325379593925	{Group13=1.0818522928935005E-8, Group17=5.544861783253173E-16}	{Group13=8.654818343148004E-8, Group17=8.317292674879759E-15}	[ADAM9, ATP13A2, CD14, CD34, CSF1R, FCN1, FFAR2, GLUL, HLA-DRB1, NLRP3, TRPM2, TRPM4]	[AACS, ABAT, ABL1, ACHE, ADAM8, ADAM9, ADCYAP1, ADORA1, ADORA2A, AGTR2, AIM2, ALOX15B, AMH, ANG, ANKRD1, ANO1, APBB1, APLN, ARF1, ARF1P1, ARHGEF7, ARRB1, ATP13A2, BAD, BLK, BMP6, BTNL2, C03958, C15906, C16079, C1QTNF1, C1QTNF12, C1QTNF3, C2CD2L, C5, CADM1, CAMP, CAPN10, CARD8, CASP1, CASP5, CASR, CCL19, CCL3, CD14, CD2, CD244, CD274, CD34, CD38, CD58, CFTR, CHAMP1, CHIA, CHUK, CLEC4E, CLEC5A, CLE…	FALSE
	GO:0005615	GO_CellularComponent-GOA_23.02.2017_10h01	extracellular space	[2, 3]	[Group02]	34	2.039592	1.554384785007071E-6	7.927362403536063E-4	{Group02=1.554384785007071E-6}	{Group02=7.771923925035356E-6}	[ADA2, ADAM9, ADAMTS2, ADAMTSL4, CD14, CFD, CFP, CREG1, CST3, CTSB, CTSZ, CXCL11, CXCL12, EBI3, EMILIN2, F13A1, GRN, HLA-DRB1, ICAM1, IL15RA, IL1RN, IL6R, LAMC1, NLRP3, NPC2, NRP1, PDGFC, PLBD1, SERPINB9, SERPING1, SULF2, TGFBI, TNFAIP2, VCAN]	[A1BG, A2M, A2ML1, ABCA1, ABCA3, ABCD1, ABI3BP, ACAN, ACE, ACE2, ACHE, ACPP, ACSM1, ACTA1, ACTA2, ACTB, ACTBL2, ACTC1, ACTG1, ACTG2, ACTN1, ACTN4, ADA, ADA2, ADAM10, ADAM12, ADAM15, ADAM9, ADAMTS13, ADAMTS15, ADAMTS2, ADAMTS20, ADAMTS3, ADAMTS4, ADAMTS5, ADAMTS7, ADAMTS9, ADAMTSL4, ADCYAP1, ADGRE5, ADIPOQ, ADM, ADNP, AEBP1, AFM, AFP, AGA, AGR2, AGRP, AGT, AGXT, AHSG, AIFM2, AIMP1, AKR1A1, AKR1B1,…	TRUE
	GO:0005764	GO_CellularComponent-GOA_23.02.2017_10h01	lysosome	[6, 7, 8, 9]	[Group14, Group17]	26	3.7845707	1.5076018772447993E-10	8.367190418708636E-8	{Group14=5.048455108671271E-19, Group17=5.544861783253173E-16}	{Group14=9.087219195608286E-18, Group17=8.317292674879759E-15}	[ADA2, ATP13A2, CD34, CD68, CD74, CREG1, CST3, CTSB, CTSZ, FPR1, GRN, HLA-DMA, HLA-DQB1, HLA-DRA, HLA-DRB1, LRP1, MNDA, NFAM1, NPC2, PLBD1, PRCP, RNF19B, SLC15A3, TNFAIP3, TRPM2, VCAN]	[ABCA13, ABCA2, ABCA5, ABCB9, ABCC10, ABCD4, ACAN, ACD, ACE, ACLY, ACP2, ACP5, ACPP, ACTR10, ACTR2, ADA, ADA2, ADAM8, ADRB2, AGA, AGRN, AHNAK, AKR1B1, AKR1B10, ANK3, ANKFY1, ANKRD27, ANPEP, ANXA1, ANXA11, ANXA2, ANXA6, AP1B1, AP1G1, AP1M1, AP1M2, AP1S1, AP1S2, AP1S3, AP2A1, AP2A2, AP2B1, AP2M1, AP2S1, AP3B1, AP3D1, AP3M1, AP5B1, AP5M1, AP5S1, APEX1, APOB, APP, ARG1, ARHGAP45, ARL8A, ARL8B, ARRB1,…	FALSE
	GO:0005765	GO_CellularComponent-GOA_23.02.2017_10h01	lysosomal membrane	[5, 6, 7, 8, 9, 10, 11]	[Group14, Group17]	13	3.7463977	8.654662267567613E-6	0.004067691265756778	{Group14=5.048455108671271E-19, Group17=5.544861783253173E-16}	{Group14=9.087219195608286E-18, Group17=8.317292674879759E-15}	[ATP13A2, CD68, CD74, FPR1, HLA-DMA, HLA-DQB1, HLA-DRA, HLA-DRB1, LRP1, NFAM1, PRCP, SLC15A3, TRPM2]	[ABCA13, ABCA2, ABCA5, ABCB9, ABCC10, ABCD4, ACP2, ACPP, AHNAK, ANKFY1, ANPEP, ANXA2, ANXA6, AP1B1, AP1G1, AP1M1, AP1M2, AP1S1, AP1S2, AP1S3, AP2A1, AP2A2, AP2B1, AP2M1, AP2S1, AP3B1, AP3D1, AP3M1, AP5B1, AP5M1, AP5S1, ARL8A, ARL8B, ARRB1, ATP11A, ATP11B, ATP11C, ATP13A2, ATP6V0A1, ATP6V0A2, ATP6V0A4, ATP6V0C, ATP6V0D1, ATP6V1A, ATP6V1B2, ATP6V1C1, ATP6V1C2, ATP6V1D, ATP6V1E1, ATP6V1G1, ATP6V1H, …	FALSE
	GO:0005773	GO_CellularComponent-GOA_23.02.2017_10h01	vacuole	[4, 5, 6, 7]	[Group14, Group17]	27	3.4005039	6.839680028133698E-10	3.741304975389133E-7	{Group14=5.048455108671271E-19, Group17=5.544861783253173E-16}	{Group14=9.087219195608286E-18, Group17=8.317292674879759E-15}	[ADA2, ATP13A2, CD34, CD68, CD74, CREG1, CST3, CTSB, CTSZ, FPR1, GRN, HLA-DMA, HLA-DQB1, HLA-DRA, HLA-DRB1, LRP1, MNDA, NFAM1, NPC2, PLBD1, PRCP, RNF19B, SLC15A3, TNFAIP3, TRPM2, VCAN, WDFY3]	[ABCA13, ABCA2, ABCA5, ABCB9, ABCC10, ABCC11, ABCD4, ACAN, ACD, ACE, ACLY, ACP2, ACP5, ACPP, ACR, ACTR10, ACTR2, ADA, ADA2, ADAM8, ADRB2, AGA, AGRN, AHNAK, AKR1B1, AKR1B10, AMBRA1, ANK3, ANKFY1, ANKRD27, ANPEP, ANXA1, ANXA11, ANXA2, ANXA6, AP1B1, AP1G1, AP1M1, AP1M2, AP1S1, AP1S2, AP1S3, AP2A1, AP2A2, AP2B1, AP2M1, AP2S1, AP3B1, AP3D1, AP3M1, AP5B1, AP5M1, AP5S1, APEX1, APOB, APP, ARG1, ARHGAP45,…	FALSE
	GO:0005774	GO_CellularComponent-GOA_23.02.2017_10h01	vacuolar membrane	[3, 4, 5, 6, 7, 8, 9]	[Group14, Group17]	14	3.5264482	7.694737616477732E-6	0.003670389843059878	{Group14=5.048455108671271E-19, Group17=5.544861783253173E-16}	{Group14=9.087219195608286E-18, Group17=8.317292674879759E-15}	[ATP13A2, CD68, CD74, FPR1, HLA-DMA, HLA-DQB1, HLA-DRA, HLA-DRB1, LRP1, NFAM1, PRCP, SLC15A3, TRPM2, WDFY3]	[ABCA13, ABCA2, ABCA5, ABCB9, ABCC10, ABCC11, ABCD4, ACP2, ACPP, AHNAK, ANKFY1, ANPEP, ANXA2, ANXA6, AP1B1, AP1G1, AP1M1, AP1M2, AP1S1, AP1S2, AP1S3, AP2A1, AP2A2, AP2B1, AP2M1, AP2S1, AP3B1, AP3D1, AP3M1, AP5B1, AP5M1, AP5S1, ARL8A, ARL8B, ARRB1, ATG14, ATG16L1, ATG16L2, ATG9B, ATP11A, ATP11B, ATP11C, ATP13A2, ATP6V0A1, ATP6V0A2, ATP6V0A4, ATP6V0B, ATP6V0C, ATP6V0D1, ATP6V0D2, ATP6V1A, ATP6V1B1,…	FALSE
	GO:0006887	GO_BiologicalProcess-GOA_23.02.2017_10h01	exocytosis	[4, 5, 6, 7]	[Group17]	23	2.4918742	3.467006732526784E-6	0.0017057673124031777	{Group17=5.544861783253173E-16}	{Group17=8.317292674879759E-15}	[ADA2, ATP13A2, CD14, CD68, CFD, CFP, CREG1, CST3, CTSB, CTSZ, F13A1, FCN1, FPR1, GAB2, GRN, MNDA, NFAM1, NPC2, PRCP, PTPRJ, SERPING1, TNFAIP2, TRPM2]	[A1BG, A2M, ABCA12, ABCA13, ABCC4, ABR, ACAA1, ACLY, ACPP, ACTN1, ACTN2, ACTN4, ACTR10, ACTR1B, ACTR2, ADA2, ADAM10, ADAM8, ADGRE3, ADGRE5, ADGRG3, ADORA2B, ADRA2A, AGA, AGL, AGPAT2, AHSG, AIFM2, ALAD, ALB, ALDH3B1, ALDOA, ALDOC, ALOX5, AMH, AMPD3, ANK1, ANO6, ANPEP, ANXA1, ANXA2, ANXA3, ANXA5, AOC1, AP1G1, AP1M1, AP2A2, APAF1, APEH, APEX1, APLP2, APOA1, APOH, APOOL, APP, APRT, ARF1, ARF1P1, ARFG…	FALSE
	GO:0006928	GO_BiologicalProcess-GOA_23.02.2017_10h01	movement of cell or subcellular component	[3]	[Group15]	41	2.008819	1.1529974417386886E-7	6.087826492380275E-5	{Group15=5.938439917956392E-10}	{Group15=7.1261279015476705E-9}	[ADAM9, CCDC88A, CD34, CD74, CSF1R, CSF3R, CXCL11, CXCL12, DPYSL2, EPHB1, EPHB2, FFAR2, FPR1, FPR3, GAB2, GPX1, ICAM1, IL6R, KLF4, LAMC1, LRP1, NAV1, NGFR, NRP1, NRP2, PDGFC, PIK3CB, PLEKHO1, PLPP1, PRCP, PRKCA, PTPRJ, SRGAP2, TNS1, TNS3, TREM1, TRPM2, TRPM4, VCAN, ZEB2, ZNF703]	[AAMP, ABHD2, ABHD6, ABI1, ABI2, ABI3, ABL1, ABL2, ABR, ACE, ACKR3, ACTA1, ACTB, ACTC1, ACTG1, ACTN1, ACTN2, ACTN3, ACTN4, ACTR10, ACTR2, ACTR3, ACVR1, ACVR1B, ACVR1C, ACVRL1, ADA, ADAM10, ADAM15, ADAM17, ADAM8, ADAM9, ADAMTS12, ADARB1, ADCY10, ADCY3, ADCY8, ADD2, ADGRA2, ADGRE2, ADGRE5, ADGRG1, ADGRG3, ADGRL3, ADIPOQ, ADIPOR1, ADORA1, ADRA2A, AGT, AGTR1, AGTR2, AGXT, AIF1, AIMP1, AIRE, AJUBA, AK…	FALSE
	GO:0006935	GO_BiologicalProcess-GOA_23.02.2017_10h01	chemotaxis	[3, 4]	[Group15]	24	3.9800994	3.02722860240304E-10	1.6710301885264782E-7	{Group15=5.938439917956392E-10}	{Group15=7.1261279015476705E-9}	[CD74, CSF1R, CSF3R, CXCL11, CXCL12, DPYSL2, EPHB1, EPHB2, FFAR2, FPR1, FPR3, GAB2, IL6R, LAMC1, NGFR, NRP1, NRP2, PIK3CB, PRKCA, PTPRJ, TREM1, TRPM2, TRPM4, TYMP]	[ACKR2, ACKR3, ACKR4, ADAM10, ADAM17, ADAM8, ADGRA2, ADGRE2, AGER, AGTR1, AIF1, AIMP1, ALCAM, ALKBH1, AMH, AMOT, ANGPT1, ANGPT2, ANO6, ANOS1, ANXA1, APBB2, APOA1, APP, ARHGAP35, ARHGEF16, ARHGEF5, ARRB2, ART4, ARTN, ARX, ATOH1, AZU1, B3GNT2, B3GNT6, B4GAT1, BCAR1, BCL11B, BDNF, BDNF-AS, BIN2, BMP4, BMP7, BMPR1B, BMPR2, BOC, BST1, BUD31, C1QBP, C3AR1, C5, C5AR1, C5AR2, CALCA, CALR, CAMK1D, CASR, C…	TRUE
	GO:0006952	GO_BiologicalProcess-GOA_23.02.2017_10h01	defense response	[3]	[Group07, Group10, Group16]	48	2.9073288	1.0626150982938734E-14	5.982523003394507E-12	{Group07=1.0626150982938734E-14, Group10=2.0472603568336827E-15, Group16=1.1705387164571809E-17}	{Group07=1.3813996277820353E-13, Group10=2.866164499567156E-14, Group16=1.9899158179772074E-16}	[CD14, CD163, CD180, CD74, CD83, CD86, CFD, CFP, CIITA, COCH, CSF1R, CSF3R, CST3, CTSB, CXCL11, CXCL12, DAPK1, FCN1, FFAR2, FPR1, FPR3, GPX1, HLA-DQB1, HLA-DRA, HLA-DRB1, HLA-F, ICAM1, IFNGR2, IL1RN, IL6R, KLF4, KYNU, LILRB5, MGLL, MNDA, NAIP, NECTIN2, NFAM1, NGFR, NLRP3, PLA2G4C, PRCP, PRKCA, SERPINB9, SERPING1, TNFAIP3, TPST1, TREM1]	[A2M, ABCC9, ABCF1, ABCF3, ABL1, ABL2, ABR, ACE2, ACKR1, ACKR2, ACKR4, ACOD1, ACVR1, ADA, ADAM15, ADAM17, ADAM8, ADAMTS12, ADAMTS13, ADAMTS5, ADAR, ADARB1, ADCYAP1, ADGRE2, ADGRE5, ADIPOQ, ADM, ADORA1, ADORA2A, ADORA2B, ADORA3, AFAP1L2, AGBL4, AGBL5, AGER, AGT, AGTR1, AGTR2, AGXT, AHCY, AHSG, AICDA, AIF1, AIM2, AIMP1, AKAP8, AKIRIN2, AKR1C1, AKT1, ALOX15, ALOX5, ALOX5AP, ALS2, AMH, ANG, ANKHD1, A…	TRUE
	GO:0006954	GO_BiologicalProcess-GOA_23.02.2017_10h01	inflammatory response	[4]	[Group07, Group16]	26	3.601108	4.3850533660832487E-10	2.4073942979797033E-7	{Group07=1.0626150982938734E-14, Group16=1.1705387164571809E-17}	{Group07=1.3813996277820353E-13, Group16=1.9899158179772074E-16}	[CD14, CD163, CD180, CFP, CIITA, CSF1R, CXCL11, FFAR2, FPR1, FPR3, GPX1, HLA-DRB1, ICAM1, IL1RN, IL6R, KLF4, MGLL, NAIP, NFAM1, NGFR, NLRP3, PLA2G4C, PRCP, SERPING1, TNFAIP3, TPST1]	[A2M, ABCF1, ABR, ACE2, ACKR1, ACKR2, ACKR4, ACOD1, ACVR1, ADA, ADAM8, ADAMTS12, ADCYAP1, ADGRE2, ADGRE5, ADIPOQ, ADORA1, ADORA2A, ADORA2B, ADORA3, AFAP1L2, AGER, AGT, AGTR1, AGTR2, AGXT, AHCY, AHSG, AIF1, AIM2, AIMP1, AKR1C1, AKT1, ALOX15, ALOX5, ALOX5AP, AMH, ANO6, ANXA1, AOAH, AOC3, AOX1, APCS, APOA1, APOA2, APOD, APOE, APOL2, APOL3, ASH1L, ATRN, AXL, AZU1, B4GALT1, BAP1, BCL6, BCL6B, BCR, BDK…	FALSE
	GO:0007166	GO_BiologicalProcess-GOA_23.02.2017_10h01	cell surface receptor signaling pathway	[3, 4, 5]	[Group10]	59	2.0281885	2.724879304740518E-11	1.5177577727404684E-8	{Group10=2.0472603568336827E-15}	{Group10=2.866164499567156E-14}	[ADAM9, BAG3, CD14, CD180, CD74, CIITA, CSF1R, CSF2RA, CSF2RB, CSF3R, CXCL11, CXCL12, DAAM1, DAPK1, DNM1, DUSP6, EBI3, EPHB1, EPHB2, FCN1, FFAR2, FPR1, FPR3, GAB2, GPX1, HLA-DQB1, HLA-DRA, HLA-DRB1, HLA-F, ICAM1, IFNGR2, IGSF6, IL13RA1, IL15RA, IL1RN, IL6R, KLF4, LILRB5, LRP1, MNDA, MYOF, NAIP, NFAM1, NGFR, NRP1, NRP2, PDGFC, PID1, PIK3CB, PRKCA, PTPRJ, RAPGEF1, REPS2, SULF2, TNFAIP3, TRIO, TRPM4…	[AAK1, ABAT, ABCA1, ABCA7, ABI1, ABL1, ABL2, ACKR1, ACKR2, ACKR3, ACKR4, ACOD1, ACPP, ACSL1, ACSL5, ACTB, ACTG1, ACTR2, ACTR3, ACVR1, ACVR1B, ACVR1C, ACVR2A, ACVR2B, ACVRL1, ADA, ADAM10, ADAM11, ADAM12, ADAM15, ADAM17, ADAM2, ADAM22, ADAM23, ADAM32, ADAM33, ADAM8, ADAM9, ADAMTS1, ADAMTS12, ADAMTS13, ADAMTS18, ADAMTS3, ADAMTSL2, ADAP1, ADAR, ADCY5, ADCYAP1R1, ADGRA1, ADGRA2, ADGRA3, ADGRB1, ADGRB2…	TRUE
	GO:0007411	GO_BiologicalProcess-GOA_23.02.2017_10h01	axon guidance	[5, 6, 7, 8, 9, 10, 11, 12, 13]	[Group15]	12	4.9382715	1.1580098520444876E-6	5.952170639508666E-4	{Group15=5.938439917956392E-10}	{Group15=7.1261279015476705E-9}	[CSF1R, CXCL12, DPYSL2, EPHB1, EPHB2, GAB2, LAMC1, NGFR, NRP1, NRP2, PIK3CB, PRKCA]	[ALCAM, ANOS1, APBB2, APP, ARHGAP35, ART4, ARTN, ARX, ATOH1, B3GNT2, B3GNT6, B4GAT1, BCL11B, BDNF, BDNF-AS, BMP7, BMPR1B, BMPR2, BOC, CDH4, CDK5, CDK5R1, CELSR3, CHL1, CHN1, CLSTN1, CNTN2, CNTN4, CREB1, CRMP1, CSF1R, CXCL12, DAG1, DCC, DDX11, DLX5, DOK1, DOK2, DOK4, DOK5, DOK6, DPYSL2, DPYSL5, DRAXIN, DRGX, DSCAM, DVL1, DVL1P1, EFNA2, EFNA5, EFNB1, EFNB3, EGR2, ENAH, EPHA4, EPHA5, EPHA7, EPHA8, E…	FALSE
	GO:0008284	GO_BiologicalProcess-GOA_23.02.2017_10h01	positive regulation of cell proliferation	[3, 4, 5]	[Group06]	23	2.508179	3.1106806776191123E-6	0.0015428976160990796	{Group06=1.3621036182550688E-8}	{Group06=9.534725327785482E-8}	[CD74, CD86, CDKN1A, CSF1R, CST3, CTSZ, CXCL12, EBI3, GAB2, GLUL, HLX, IL6R, LAMC1, NLRP3, NRP1, NRP2, PDGFC, PID1, PRKCA, TNFAIP3, TNS3, TRPM4, ZNF703]	[ABCC4, ABL1, ACER2, ACER3, ACVRL1, ADA, ADAM10, ADAM17, ADCYAP1, ADGRG1, ADM, ADRA1D, ADRA2A, AGAP2, AGER, AGGF1, AGT, AGTR2, AGXT, AIF1, AKIRIN2, AKR1B1, AKR1C2, AKR1C3, AKT1, ALDH1A2, ALDH3A1, ALOX12, AMH, ANG, ANXA1, ANXA2, APLN, AQP1, AR, AREG, ARG1, ARNT, ARNT2, ASCL1, ASH2L, ASIC2, ASPM, ATAD5, ATF3, ATP7A, ATXN1L, AVP, AVPR1A, AVPR2, B4GALT1, BAD, BAMBI, BCL2, BCL2L1, BCL6, BIRC5, BIRC6, …	FALSE
	GO:0009266	GO_BiologicalProcess-GOA_23.02.2017_10h01	response to temperature stimulus	[3]	[Group03]	11	4.526749	7.52777682010894E-6	0.003605805096832182	{Group03=7.52777682010894E-6}	{Group03=2.2583330460326818E-5}	[BAG3, CD14, CD34, CDKN1A, CXCL12, EPHB1, MYOF, PRKCA, SOD2, TFEC, TRPM2]	[AAAS, ABCC2, ACADM, ACADVL, ACOT11, ADM, ADORA1, ADRB1, ADRB2, ADRB3, AKT1, AKT1S1, ANO1, ANO3, ANTXR1, ARPP21, ARRB2, ASIC3, ATM, ATP2B1, ATR, ATXN3, ATXN8, BAG1, BAG2, BAG3, BAG4, BAG5, C03958, C8orf4, CALCA, CAMK2A, CAMK2B, CAMK2D, CAMK2G, CASP8, CASQ1, CCAR2, CCL2, CCM2, CD14, CD34, CDH8, CDKN1A, CETN1, CHORDC1, CIRBP, CLPB, CLU, COX2, CPB2, CREBBP, CRNN, CRYAB, CXCL10, CXCL12, DAXX, DNAJA1,…	TRUE
	GO:0009611	GO_BiologicalProcess-GOA_23.02.2017_10h01	response to wounding	[3]	[Group04]	19	2.7777777	5.790929002701151E-6	0.002802809637307357	{Group04=5.790929002701151E-6}	{Group04=2.3163716010804603E-5}	[CD34, CST3, F13A1, GPX1, KLF4, LAMC1, MYOF, NAIP, NRP1, PAPSS2, PDGFC, PIK3CB, PRCP, PRKCA, SERPING1, SOD2, SULF2, TNFAIP3, TRPM2]	[A2M, ABAT, ABHD2, ACHE, ACTB, ACTG1, ACVRL1, ADAM15, ADAM17, ADAMTS13, ADAMTS18, ADIPOR2, ADM, ADORA2A, ADORA3, ADRA2A, ADRA2B, ADRA2C, AGER, AIF1, AIMP1, AJUBA, AK3, AK4, AKAP1, AKAP10, AKT1, ALOX12, ALOX15, ANO6, ANXA1, ANXA2, ANXA5, ANXA8, ANXA8L1, AP3B1, APCS, APOA1, APOA5, APOD, APOE, APOH, ARF4, ARFGEF1, ARG1, ARHGAP35, ARHGEF19, ARRB1, ARRB2, ASIC2, ATP7A, ATXN3, AURKA, AXL, B4GALT1, BAX,…	TRUE
	GO:0009617	GO_BiologicalProcess-GOA_23.02.2017_10h01	response to bacterium	[3, 5]	[Group16]	19	3.0744336	1.3246825307022324E-6	6.769127731888408E-4	{Group16=1.1705387164571809E-17}	{Group16=1.9899158179772074E-16}	[ADAM9, CD14, CD180, CD86, CFP, COCH, CSF2RB, CXCL11, GPX1, HLA-DRB1, ICAM1, IL6R, NGFR, NLRP3, PRKCA, SERPINB9, SOD2, TNFAIP3, TREM1]	[ABCA1, ABCC2, ABCC8, ABL1, ABR, ACOD1, ADAM17, ADAM9, ADAMTS13, ADAMTS5, ADH5, ADH7, ADM, AICDA, AKAP8, AKIRIN2, AKT1, ALAD, ALPL, AMH, ANG, ANKRD1, ANKRD17, ANXA3, APOB, APP, ARG1, ATP4B, AXL, AZU1, B2M, BAIAP2, BAIAP2L1, BCL10, BCL3, BCR, BDKRB1, BMP6, BPI, BPIFA1, BPIFA2, BTF3P11, C10orf99, C16005, C16119, C18200, C18201, C4B, C5AR1, CACTIN, CALCA, CAMP, CARD9, CASP1, CASP3, CASP8, CASP9, CAV…	FALSE
	GO:0009986	GO_CellularComponent-GOA_23.02.2017_10h01	cell surface	[2, 3]	[Group05]	26	3.2178218	4.6663194939874106E-9	2.5384778047291512E-6	{Group05=4.6663194939874106E-9}	{Group05=4.6663194939874106E-8}	[ADAM9, CD14, CD163, CD34, CD74, CD83, CD86, CIITA, CSF1R, CTSZ, CXCL12, FCN1, HLA-DMA, HLA-DRA, HLA-DRB1, HLA-F, ICAM1, IL6R, NECTIN2, NFAM1, NGFR, NRP1, PDGFC, PTPRJ, SULF2, TNS1]	[AAMP, ABCA1, ABCA7, ABCB1, ABCC2, ABCG1, ACE, ACE2, ACHE, ACKR2, ACKR3, ACKR4, ACVR1B, ACVR2A, ACVRL1, ADA, ADAM10, ADAM15, ADAM17, ADAM2, ADAM8, ADAM9, ADAMTS13, ADAMTS15, ADAMTS7, ADAMTS9, ADCYAP1R1, ADGRA2, ADGRA3, ADGRE1, ADGRF5, ADGRG2, ADGRV1, ADIPOQ, AIMP1, ALCAM, ALPP, AMBP, AMELX, AMH, AMOT, ANGPTL3, ANK3, ANO6, ANPEP, ANTXR1, ANTXR2, ANXA1, ANXA2, ANXA4, ANXA5, ANXA9, AOC3, APMAP, APOA…	TRUE
	GO:0010941	GO_BiologicalProcess-GOA_23.02.2017_10h01	regulation of cell death	[3, 4]	[Group00]	34	2.07697	1.2558478133059771E-6	6.442499282259663E-4	{Group00=1.2558478133059771E-6}	{Group00=7.535086879835863E-6}	[ADAMTSL4, ATP13A2, BAG3, CD34, CD74, CDKN1A, CSF1R, CST3, CTSB, CTSZ, CXCL12, DAPK1, DUSP6, EPHB1, FGD2, GADD45A, GPX1, ICAM1, KLF4, LRP1, MNDA, NAIP, NDRG1, NGFR, NLRP3, NRP1, PIK3CB, PRKCA, RNF144B, SERPINB9, SOD2, TNFAIP3, TRIO, TRPM2]	[AAMDC, AARS, AATF, ABCB4, ABL1, ABR, ACAA2, ACER2, ACIN1, ACKR3, ACOX2, ACSL5, ACTC1, ACTN1, ACTN2, ACTN3, ACTN4, ACVR1, ACVR1C, ADA, ADAM17, ADAM8, ADAMTS20, ADAMTSL4, ADAR, ADCY10, ADCYAP1, ADCYAP1R1, ADIPOQ, ADM, ADNP, ADNP2, ADORA1, ADORA2A, AES, AGAP2, AGO4, AGR2, AGR3, AGT, AGTR2, AGXT, AHI1, AIF1, AIFM1, AIFM2, AIMP2, AIPL1, AKAP13, AKR1B1, AKR1C3, AKT1, AKT1S1, ALB, ALDH1A2, ALDH1A3, ALK…	TRUE
	GO:0012506	GO_CellularComponent-GOA_23.02.2017_10h01	vesicle membrane	[3, 4]	[Group14, Group17]	21	2.6923077	2.927290122505828E-6	0.0014577904810079024	{Group14=5.048455108671271E-19, Group17=5.544861783253173E-16}	{Group14=9.087219195608286E-18, Group17=8.317292674879759E-15}	[ATP13A2, CD14, CD163, CD68, CD74, FPR1, HLA-DQB1, HLA-DRA, HLA-DRB1, HLA-F, IFNGR2, IL15RA, LRP1, MYOF, NFAM1, NLRP3, PRCP, PTPRJ, RAPGEF1, SNX24, TRPM2]	[ABCA13, ABCA3, ABCC11, ABCC4, ABCC8, ACPP, ACRBP, ADAM10, ADAM8, ADGRE3, ADGRE5, ADGRG3, ADRB2, AFTPH, AGPAT2, AGTRAP, AHNAK2, ALDH3B1, AMPH, ANKRD27, ANO6, ANPEP, ANXA1, ANXA3, ANXA4, ANXA7, AP1B1, AP1G1, AP1G2, AP1M1, AP1M2, AP1S1, AP1S2, AP1S3, AP2A1, AP2A2, AP2B1, AP2M1, AP2S1, AP3B1, AP3B2, AP3M1, AP3M2, AP3S1, AP3S2, APLP2, APOB, APPBP2, APPL1, AQP2, AQP6, ARCN1, AREG, ARFGEF3, ARHGAP21, A…	FALSE
	GO:0016337	GO_BiologicalProcess-GOA_23.02.2017_10h01	single organismal cell-cell adhesion	[3, 4]	[Group12, Group16]	19	2.9780564	2.1165290058760896E-6	0.0010667306189615492	{Group12=1.71519260818975E-16, Group16=1.1705387164571809E-17}	{Group12=2.7443081731036E-15, Group16=1.9899158179772074E-16}	[ADAM9, CD34, CD74, CD83, CD86, CXCL12, EBI3, HLA-DQB1, HLA-DRA, HLA-DRB1, HLX, ICAM1, IL1RN, KLF4, NLRP3, PIK3CB, PRKCA, RAPGEF1, ZNF703]	[ABAT, ABL1, ACTB, ACTG1, ACVR1, ADA, ADAM8, ADAM9, ADAMTS18, ADD2, ADGRV1, ADIPOQ, ADORA2A, AGER, AIF1, AKT1, ALOX12, ALOX15, ANK3, ANXA1, ANXA9, AP3B1, AP3D1, APOA1, APOA4, ARHGEF7, ARVCF, ASS1, ASTN1, B4GALNT2, BAD, BCL10, BCL2, BCL6, BLOC1S4, BMP4, BMP5, BMP7, BRAF, BTLA, BTN2A2, BTNL2, BVES, C00870, C18200, C1QTNF1, C21orf33, CALCA, CAMK4, CAMSAP3, CARD11, CASP3, CAV1, CBLL1, CCDC88B, CCL19,…	FALSE
	GO:0016477	GO_BiologicalProcess-GOA_23.02.2017_10h01	cell migration	[3, 4, 5]	[Group15]	37	2.631579	4.343434868622349E-10	2.388889177742292E-7	{Group15=5.938439917956392E-10}	{Group15=7.1261279015476705E-9}	[ADAM9, CCDC88A, CD34, CD74, CSF1R, CSF3R, CXCL11, CXCL12, EPHB1, FFAR2, FPR1, FPR3, GPX1, ICAM1, IL6R, KLF4, LAMC1, LRP1, NAV1, NRP1, NRP2, PDGFC, PIK3CB, PLEKHO1, PLPP1, PRCP, PRKCA, PTPRJ, SRGAP2, TNS1, TNS3, TREM1, TRPM2, TRPM4, VCAN, ZEB2, ZNF703]	[AAMP, ABHD2, ABHD6, ABI2, ABI3, ABR, ACE, ACKR3, ACTN4, ACVR1, ACVR1B, ACVR1C, ACVRL1, ADA, ADAM10, ADAM15, ADAM17, ADAM8, ADAM9, ADAMTS12, ADARB1, ADD2, ADGRA2, ADGRE2, ADGRG1, ADGRG3, ADGRL3, ADIPOQ, ADIPOR1, ADORA1, ADRA2A, AGT, AGTR1, AGTR2, AGXT, AIF1, AIMP1, AIRE, AJUBA, AKT1, AKT2, ALKBH1, ALOX12, ALOX15B, ALX1, AMH, AMOT, AMOTL1, ANG, ANGPT1, ANGPT2, ANGPT4, ANGPTL3, ANKS1A, ANLN, ANO6, …	FALSE
	GO:0019221	GO_BiologicalProcess-GOA_23.02.2017_10h01	cytokine-mediated signaling pathway	[4, 5, 6]	[Group10]	21	3.565365	2.9259558294354077E-8	1.5566085012596368E-5	{Group10=2.0472603568336827E-15}	{Group10=2.866164499567156E-14}	[CD74, CIITA, CSF1R, CSF2RA, CSF2RB, CSF3R, CXCL11, CXCL12, EBI3, HLA-DQB1, HLA-DRA, HLA-DRB1, HLA-F, ICAM1, IFNGR2, IL13RA1, IL15RA, IL1RN, IL6R, NGFR, TNFAIP3]	[ACKR1, ACKR2, ACKR3, ACKR4, ACSL1, ADAM17, ADAR, ADIPOQ, ADIPOR1, ADIPOR2, AGPAT1, AGPAT2, AIM2, AKT1, ANGPT1, APOA1, ASPN, AXL, B2M, BAD, BAG4, BBS2, BBS4, BGN, BIRC2, BIRC3, BST2, BTF3P11, CACTIN, CAMK2A, CAMK2B, CAMK2D, CAMK2G, CARD14, CASP8, CAV1, CCDC3, CCL1, CCL11, CCL13, CCL14, CCL15, CCL15-CCL14, CCL16, CCL17, CCL18, CCL19, CCL2, CCL20, CCL21, CCL22, CCL23, CCL24, CCL25, CCL26, CCL3, CCL…	FALSE
	GO:0021602	GO_BiologicalProcess-GOA_23.02.2017_10h01	cranial nerve morphogenesis	[3, 4, 5, 7, 8]	[Group15]	5	15.625	6.946099020248826E-6	0.003348019727759934	{Group15=5.938439917956392E-10}	{Group15=7.1261279015476705E-9}	[EPHB1, EPHB2, MAFB, NRP1, NRP2]	[ADARB1, ATP8B1, CHRNB2, DCANP1, DMD, EGR2, EPHB1, EPHB2, GLI3, HOXA1, HOXA3, HOXB1, HOXB2, HOXB3, HOXD3, KCNA2, MAFB, NELL1, NELL2, NEUROG1, NRP1, NRP2, PAX2, PHOX2A, PLXNA3, PLXNA4, SEMA3A, SEMA3F, SIX1, TBX1, TFAP2A, TIFAB]	FALSE
	GO:0022407	GO_BiologicalProcess-GOA_23.02.2017_10h01	regulation of cell-cell adhesion	[3, 4, 5]	[Group09, Group10, Group12]	15	3.537736	3.4558914388486185E-6	0.0017037544793523688	{Group09=2.29488096998068E-9, Group10=2.0472603568336827E-15, Group12=1.71519260818975E-16}	{Group09=2.5243690669787483E-8, Group10=2.866164499567156E-14, Group12=2.7443081731036E-15}	[CD74, CD83, CD86, CXCL12, EBI3, HLA-DQB1, HLA-DRA, HLA-DRB1, HLX, ICAM1, IL1RN, KLF4, NLRP3, PRKCA, ZNF703]	[ABAT, ABL1, ADA, ADAM8, ADAMTS18, ADIPOQ, ADORA2A, AGER, AIF1, AKT1, ALOX12, ALOX15, ANK3, ANXA1, AP3B1, AP3D1, APOA1, ARHGEF7, ASS1, B4GALNT2, BAD, BCL10, BCL6, BMP4, BMP7, BRAF, BTLA, BTN2A2, BTNL2, C00870, C18200, C1QTNF1, C21orf33, CAMK4, CARD11, CASP3, CAV1, CCDC88B, CCL19, CCL2, CCL21, CCL25, CCL28, CCL5, CCM2L, CCR2, CCR7, CD1D, CD2, CD209, CD24, CD244, CD247, CD27, CD274, CD276, CD28, CD…	FALSE
	GO:0023014	GO_BiologicalProcess-GOA_23.02.2017_10h01	signal transduction by protein phosphorylation	[3, 4, 5, 7, 8]	[Group11]	23	2.371134	7.838989522485025E-6	0.003731359012702872	{Group11=1.6625391711788664E-5}	{Group11=1.6625391711788664E-5}	[ADAM9, CD74, CSF1R, CSF2RA, CSF2RB, DUSP5, DUSP6, EPHB1, FGD2, FPR1, GADD45A, HLA-DRB1, ICAM1, IL6R, KLF4, NLRP3, NRP1, PDGFC, PIK3CB, PRKCA, PTPRJ, RAPGEF1, ZEB2]	[ABCA7, ABL1, ACKR3, ACTN2, ACVR1, ACVR1B, ACVR1C, ACVR2A, ACVR2B, ACVRL1, ADAM8, ADAM9, ADCYAP1, ADIPOQ, ADORA1, ADORA2B, ADRA1A, ADRA1B, ADRA1D, ADRA2A, ADRA2B, ADRA2C, ADRB2, ADRB3, AGER, AGT, AGXT, AIDA, AJUBA, AKAP13, AKAP9, AKR1B1, AKT1, ALK, ALKAL1, ALKAL2, ALOX12B, ALOX15, AMBP, AMH, AMHR2, ANGPT1, ANKRD6, ANKS1B, APIP, APOE, APP, AR, ARAF, AREG, ARHGAP8, ARHGEF5, ARHGEF6, ARHGEF7, ARL6IP…	FALSE
	GO:0030097	GO_BiologicalProcess-GOA_23.02.2017_10h01	hemopoiesis	[4, 5, 6, 7]	[Group08, Group09]	20	2.624672	7.496599846898316E-6	0.0035983679265111914	{Group08=1.0172228360093805E-8, Group09=2.29488096998068E-9}	{Group08=9.155005524084425E-8, Group09=2.5243690669787483E-8}	[CBFA2T3, CD34, CD74, CD83, CD86, CSF1R, CSF3R, GAB2, HLA-DRB1, HLX, IL15RA, KLF4, LILRB4, MAFB, NFAM1, NLRP3, PRKCA, SOD2, SPI1, TRPM2]	[ABI1, ABL1, ACE, ACIN1, ACKR2, ACP6, ACTN1, ACVR1B, ACVR2A, ADA, ADAM17, ADAM8, ADAR, ADD1, ADD2, ADGRG3, ADIPOQ, AGER, AGPAT5, AHSP, AICDA, AIRE, ALAS2, ANGPT1, ANKLE1, ANKRD54, ANLN, ANXA1, ANXA2, AP3B1, AP3D1, APCS, ARHGEF7, ARID4A, ARIH2, ARL11, ARMC6, ARNT, ASH2L, ASXL1, ATG5, ATM, ATP11C, ATP6AP1, ATP7A, ATPIF1, ATXN1L, AXL, AZI2, AZIN2, B2M, BAD, BAK1, BATF, BATF2, BATF3, BAX, BCL11B, BCL…	FALSE
	GO:0030141	GO_CellularComponent-GOA_23.02.2017_10h01	secretory granule	[3, 4, 6, 7, 8, 9]	[Group16, Group17]	22	2.4915063	5.795749292764642E-6	0.002799346908405322	{Group16=1.1705387164571809E-17, Group17=5.544861783253173E-16}	{Group16=1.9899158179772074E-16, Group17=8.317292674879759E-15}	[ADA2, CD14, CD68, CFD, CFP, CREG1, CST3, CTSB, CTSZ, F13A1, FCN1, FPR1, GRN, MNDA, NFAM1, NLRP3, NPC2, PRCP, PRKCA, PTPRJ, SERPING1, TRPM2]	[A1BG, A2M, ABCA12, ABCA13, ABCA3, ABCC4, ABHD2, ACAA1, ACLY, ACPP, ACR, ACRBP, ACRV1, ACTN1, ACTN2, ACTN4, ACTR10, ACTR1B, ACTR2, ADA2, ADAM10, ADAM15, ADAM8, ADGRE3, ADGRE5, ADGRG3, AGA, AGL, AGPAT2, AHSG, AIFM2, AKAP3, ALAD, ALB, ALDH3B1, ALDOA, ALDOC, ALOX5, AMH, AMPD3, ANGPTL6, ANO6, ANPEP, ANXA11, ANXA2, ANXA3, ANXA7, AOC1, AP1M1, AP2A2, APAF1, APEH, APLP2, APOA1, APOH, APOOL, APP, APRT, AR…	FALSE
	GO:0030155	GO_BiologicalProcess-GOA_23.02.2017_10h01	regulation of cell adhesion	[2, 3]	[Group12]	20	2.8368795	2.346979731698255E-6	0.0011805308050442222	{Group12=1.71519260818975E-16}	{Group12=2.7443081731036E-15}	[ADAM9, CD74, CD83, CD86, CXCL12, EBI3, FMN1, HLA-DQB1, HLA-DRA, HLA-DRB1, HLX, ICAM1, IL1RN, KLF4, NLRP3, PIK3CB, PRKCA, PTPRJ, TGFBI, ZNF703]	[ABAT, ABI3BP, ABL1, ABL2, ACER2, ACTN4, ACVRL1, ADA, ADAM10, ADAM15, ADAM22, ADAM8, ADAM9, ADAMDEC1, ADAMTS18, ADGRG1, ADIPOQ, ADORA2A, AGER, AGR2, AIF1, AKT1, ALOX12, ALOX15, ANGPT1, ANGPT2, ANK3, ANXA1, AP1AR, AP3B1, AP3D1, APBB1IP, APOA1, APOD, ARHGAP6, ARHGDIA, ARHGDIB, ARHGDIG, ARHGEF7, ARL2, ARPC2, ASS1, ATP5B, ATXN3, ATXN8, AZU1, B4GALNT2, BAD, BAG4, BCAS3, BCL10, BCL2, BCL6, BMP2, BMP4, …	FALSE
	GO:0030659	GO_CellularComponent-GOA_23.02.2017_10h01	cytoplasmic vesicle membrane	[4, 5, 6, 7, 8, 9]	[Group14, Group17]	20	2.621232	7.64262059746986E-6	0.003653172645590593	{Group14=5.048455108671271E-19, Group17=5.544861783253173E-16}	{Group14=9.087219195608286E-18, Group17=8.317292674879759E-15}	[CD14, CD163, CD68, CD74, FPR1, HLA-DQB1, HLA-DRA, HLA-DRB1, HLA-F, IFNGR2, IL15RA, LRP1, MYOF, NFAM1, NLRP3, PRCP, PTPRJ, RAPGEF1, SNX24, TRPM2]	[ABCA13, ABCA3, ABCC11, ABCC4, ABCC8, ACPP, ACRBP, ADAM10, ADAM8, ADGRE3, ADGRE5, ADGRG3, ADRB2, AFTPH, AGPAT2, AGTRAP, AHNAK2, ALDH3B1, AMPH, ANKRD27, ANO6, ANPEP, ANXA1, ANXA3, ANXA7, AP1B1, AP1G1, AP1G2, AP1M1, AP1M2, AP1S1, AP1S2, AP1S3, AP2A1, AP2A2, AP2B1, AP2M1, AP2S1, AP3B1, AP3B2, AP3M1, AP3M2, AP3S1, AP3S2, APLP2, APOB, APPBP2, AQP2, AQP6, ARCN1, AREG, ARFGEF3, ARHGAP21, ARL8A, ARRB1, A…	FALSE
	GO:0031175	GO_BiologicalProcess-GOA_23.02.2017_10h01	neuron projection development	[4, 5, 6, 7, 9, 10]	[Group15]	22	2.428256	8.695823026463207E-6	0.004078340999411244	{Group15=5.938439917956392E-10}	{Group15=7.1261279015476705E-9}	[CCDC88A, CSF1R, CTSZ, CXCL12, DPYSL2, EPB41L3, EPHB1, EPHB2, FMN1, GAB2, IL15RA, KLF4, LAMC1, LRP1, NGFR, NRP1, NRP2, PIK3CB, PRKCA, RAPGEF1, SRGAP2, ZEB2]	[ABI1, ABL1, ABL2, ACSL4, ACTR2, ADARB1, ADCY1, ADCY6, ADCYAP1, ADGRB1, ADGRB3, ADM, ADNP, ADORA2A, AFG3L2, AGER, AKT1, ALCAM, ALKAL1, ALKAL2, ALKBH1, ALS2, AMIGO1, ANAPC2, ANK3, ANKRD1, ANKRD27, ANOS1, APBB1, APBB2, APOA1, APOA4, APOA5, APOD, APOE, APP, AREG, ARF1, ARF1P1, ARF4, ARF6, ARFGEF1, ARHGAP35, ARHGAP4, ARHGAP44, ARHGDIA, ARHGEF1, ARHGEF7, ARID1B, ARSB, ART4, ARTN, ARX, ASAP1, ATCAY, AT…	FALSE
	GO:0031410	GO_CellularComponent-GOA_23.02.2017_10h01	cytoplasmic vesicle	[4, 5, 6, 7]	[Group17]	46	2.0148926	1.2893244165254512E-8	6.949458605072182E-6	{Group17=5.544861783253173E-16}	{Group17=8.317292674879759E-15}	[ADA2, ATP13A2, CCDC88A, CD14, CD163, CD68, CD74, CFD, CFP, CREG1, CST3, CTSB, CTSZ, DNM1, EPHB1, F13A1, FCN1, FGD2, FPR1, GRN, HLA-DMA, HLA-DQB1, HLA-DRA, HLA-DRB1, HLA-F, IFNGR2, IL15RA, LRP1, MNDA, MYOF, NDRG1, NFAM1, NGFR, NLRP3, NPC2, NRP1, PRCP, PRKCA, PTPRJ, RAPGEF1, SERPING1, SLC9A9, SNX24, SRGAP2, STEAP4, TRPM2]	[A1BG, A2M, AAK1, ABCA1, ABCA12, ABCA13, ABCA2, ABCA3, ABCA5, ABCA7, ABCB4, ABCB6, ABCC11, ABCC4, ABCC8, ABCD1, ABCG1, ABHD2, ACAA1, ACAP1, ACAP2, ACD, ACE, ACKR1, ACKR2, ACKR3, ACKR4, ACLY, ACPP, ACR, ACRBP, ACRV1, ACSBG1, ACTN1, ACTN2, ACTN4, ACTR10, ACTR1A, ACTR1B, ACTR2, ADA, ADA2, ADAM10, ADAM15, ADAM30, ADAM8, ADAMTS1, ADCYAP1R1, ADD2, ADGRE3, ADGRE5, ADGRF5, ADGRG3, ADGRL4, ADRA2C, ADRB1, …	FALSE
	GO:0032940	GO_BiologicalProcess-GOA_23.02.2017_10h01	secretion by cell	[3, 5, 6]	[Group13, Group17]	37	2.4487095	3.1452923348586673E-9	1.7141843224979738E-6	{Group13=1.0818522928935005E-8, Group17=5.544861783253173E-16}	{Group13=8.654818343148004E-8, Group17=8.317292674879759E-15}	[ADA2, ADAM9, ATP13A2, CD14, CD34, CD68, CFD, CFP, CREG1, CSF1R, CST3, CTSB, CTSZ, CXCL12, DPYSL2, F13A1, FCN1, FFAR2, FPR1, GAB2, GLUL, GRN, HLA-DRB1, IL1RN, MARCKS, MNDA, NFAM1, NLRP3, NPC2, PRCP, PRKCA, PTPRJ, SERPING1, TNFAIP2, TREM1, TRPM2, TRPM4]	[A1BG, A2M, AACS, ABAT, ABCA1, ABCA12, ABCA13, ABCC4, ABCC8, ABL1, ABR, ACAA1, ACHE, ACLY, ACPP, ACTN1, ACTN2, ACTN4, ACTR10, ACTR1B, ACTR2, ACVR1C, ACVR2B, ADA2, ADAM10, ADAM8, ADAM9, ADCY5, ADCYAP1, ADGRE3, ADGRE5, ADGRG3, ADIPOQ, ADM, ADORA1, ADORA2A, ADORA2B, ADRA2A, ADRA2B, ADRA2C, AGA, AGL, AGPAT2, AGT, AGTR1, AGTR2, AGXT, AHSG, AIFM2, AIM2, ALAD, ALB, ALDH3B1, ALDOA, ALDOC, ALOX15B, ALOX5,…	TRUE
	GO:0032990	GO_BiologicalProcess-GOA_23.02.2017_10h01	cell part morphogenesis	[4, 5]	[Group15]	19	2.9096477	2.969844886489432E-6	0.0014760129085852477	{Group15=5.938439917956392E-10}	{Group15=7.1261279015476705E-9}	[CSF1R, CXCL12, DPYSL2, EPB41L3, EPHB1, EPHB2, FMN1, GAB2, LAMC1, NECTIN2, NGFR, NRP1, NRP2, PID1, PIK3CB, PLEKHO1, PRKCA, SRGAP2, ZEB2]	[ABI1, ABL1, ACTR2, ADARB1, ADCY1, ADGRB1, ADGRB3, ADNP, ADORA2A, AFG3L2, ALCAM, ALS2, AMIGO1, ANAPC2, ANK3, ANKRD27, ANOS1, APBB1, APBB2, APOE, APP, ARHGAP35, ARHGAP4, ARHGAP44, ARHGDIA, ARHGEF1, ARHGEF7, ARPIN, ART4, ARTN, ARX, ATL1, ATOH1, ATP7A, ATP8A2, AURKA, B3GNT2, B3GNT6, B4GAT1, BAIAP2, BARHL2, BAX, BCL11A, BCL11B, BCL2, BCL2L1, BDNF, BDNF-AS, BHLHB9, BMP7, BMPR1B, BMPR2, BOC, BRAF, BRSK…	FALSE
	GO:0033674	GO_BiologicalProcess-GOA_23.02.2017_10h01	positive regulation of kinase activity	[6, 7, 8, 9]	[Group11]	17	3.0411448	5.726188318153934E-6	0.002777201334304658	{Group11=1.6625391711788664E-5}	{Group11=1.6625391711788664E-5}	[ADAM9, CCDC88A, CD74, CDKN1A, CSF1R, DUSP5, DUSP6, FGD2, FPR1, GADD45A, HLA-DRB1, IL6R, PDGFC, PIK3CB, PRKCA, RAPGEF1, ZEB2]	[ABI1, ABI2, ABL1, ACE, ACSL1, ACVR2B, ADAM17, ADAM8, ADAM9, ADCY1, ADCY2, ADCY3, ADCY4, ADCY5, ADCY6, ADCY7, ADCY8, ADCY9, ADCYAP1, ADIPOQ, ADNP, ADORA1, ADORA2B, ADRA2A, ADRA2B, ADRA2C, ADRB2, AFAP1L2, AGAP2, AGER, AGT, AGXT, AJUBA, AKAP13, AKT1, ALK, ALKAL1, ALKAL2, ALS2, AMBRA1, AMH, ANG, ANGPT1, ANGPT4, APP, ARAF, ARHGEF5, ARHGEF7, ARRB1, ARTN, ATG14, ATP2B4, AVPI1, AXIN1, AZU1, BAD, BAK1, B…	FALSE
	GO:0034097	GO_BiologicalProcess-GOA_23.02.2017_10h01	response to cytokine	[4]	[Group10, Group12, Group14, Group16]	29	3.372093	1.7665361636639875E-10	9.786610346698491E-8	{Group10=2.0472603568336827E-15, Group12=1.71519260818975E-16, Group14=5.048455108671271E-19, Group16=1.1705387164571809E-17}	{Group10=2.866164499567156E-14, Group12=2.7443081731036E-15, Group14=9.087219195608286E-18, Group16=1.9899158179772074E-16}	[ADAM9, CD14, CD74, CD86, CIITA, CSF1R, CSF2RA, CSF2RB, CSF3R, CXCL11, CXCL12, DAPK1, EBI3, HLA-DQB1, HLA-DRA, HLA-DRB1, HLA-F, ICAM1, IFNGR2, IL13RA1, IL15RA, IL1RN, IL6R, KLF4, KYNU, NGFR, PID1, PRKCA, TNFAIP3]	[AANAT, ABCC2, ACKR1, ACKR2, ACKR3, ACKR4, ACOD1, ACSL1, ACSL4, ADAM10, ADAM17, ADAM9, ADAMTS12, ADAMTS13, ADAMTS7, ADAR, ADIPOQ, ADIPOR1, ADIPOR2, AES, AFF3, AGPAT1, AGPAT2, AIF1, AIM2, AKAP6, AKT1, ALAD, ALDH1A2, ALOX15, ANGPT1, ANKRD1, ANXA1, APOA1, APOB, AQP4, ARG1, ARHGEF2, ASPN, AVPR2, AXL, B2M, BAD, BAG4, BBS2, BBS4, BCL2, BCL2L1, BGN, BIRC2, BIRC3, BRCA1, BST2, BTF3P11, BTK, C18200, CACTI…	FALSE
	GO:0034341	GO_BiologicalProcess-GOA_23.02.2017_10h01	response to interferon-gamma	[4, 5]	[Group10, Group14, Group16]	10	5.7471266	2.4091177317022746E-6	0.0012093771013145418	{Group10=2.0472603568336827E-15, Group14=5.048455108671271E-19, Group16=1.1705387164571809E-17}	{Group10=2.866164499567156E-14, Group14=9.087219195608286E-18, Group16=1.9899158179772074E-16}	[CD86, CIITA, DAPK1, HLA-DQB1, HLA-DRA, HLA-DRB1, HLA-F, ICAM1, IFNGR2, KYNU]	[ACOD1, ADAMTS13, AIF1, AQP4, B2M, BST2, CALCOCO2, CAMK2A, CAMK2B, CAMK2D, CAMK2G, CCL1, CCL11, CCL13, CCL14, CCL15, CCL15-CCL14, CCL16, CCL17, CCL18, CCL19, CCL2, CCL20, CCL21, CCL22, CCL23, CCL24, CCL25, CCL26, CCL3, CCL3L1, CCL4, CCL4L1, CCL5, CCL7, CCL8, CD40, CD44, CD58, CD86, CDC37, CIITA, CITED1, CLDN1, CX3CL1, CXCL16, CYP27B1, DAPK1, DAPK3, DNAJA3, EDN1, EPRS, FAM58A, FCAR, FCGR1A, FCGR1B…	FALSE
	GO:0036230	GO_BiologicalProcess-GOA_23.02.2017_10h01	granulocyte activation	[4, 6]	[Group17]	18	3.2967033	9.551491803306737E-7	4.919018278702969E-4	{Group17=5.544861783253173E-16}	{Group17=8.317292674879759E-15}	[ADA2, CD14, CD68, CFD, CFP, CREG1, CST3, CTSB, CTSZ, FCN1, FPR1, GRN, MNDA, NFAM1, NPC2, PRCP, PTPRJ, TRPM2]	[A1BG, ABCA13, ABR, ACAA1, ACLY, ACPP, ACTR10, ACTR1B, ACTR2, ADA2, ADAM10, ADAM8, ADGRE3, ADGRE5, ADGRG3, AGA, AGL, AGPAT2, AHSG, AIFM2, ALAD, ALDH3B1, ALDOA, ALDOC, ALOX5, AMH, AMPD3, ANO6, ANPEP, ANXA2, ANXA3, AOC1, AP1M1, AP2A2, APAF1, APEH, APRT, ARG1, ARHGAP45, ARHGAP9, ARL8A, ARMC8, ARPC5, ARSA, ARSB, ASAH1, ATAD3B, ATG7, ATP11A, ATP11B, ATP6AP2, ATP6V0A1, ATP6V0C, ATP6V1D, ATP8A1, ATP8B4,…	FALSE
	GO:0042119	GO_BiologicalProcess-GOA_23.02.2017_10h01	neutrophil activation	[5, 7]	[Group17]	18	3.3271718	8.37149537680184E-7	4.319691614429749E-4	{Group17=5.544861783253173E-16}	{Group17=8.317292674879759E-15}	[ADA2, CD14, CD68, CFD, CFP, CREG1, CST3, CTSB, CTSZ, FCN1, FPR1, GRN, MNDA, NFAM1, NPC2, PRCP, PTPRJ, TRPM2]	[A1BG, ABCA13, ABR, ACAA1, ACLY, ACPP, ACTR10, ACTR1B, ACTR2, ADA2, ADAM10, ADAM8, ADGRE3, ADGRE5, ADGRG3, AGA, AGL, AGPAT2, AHSG, AIFM2, ALAD, ALDH3B1, ALDOA, ALDOC, ALOX5, AMH, AMPD3, ANO6, ANPEP, ANXA2, ANXA3, AOC1, AP1M1, AP2A2, APAF1, APEH, APRT, ARG1, ARHGAP45, ARHGAP9, ARL8A, ARMC8, ARPC5, ARSA, ARSB, ASAH1, ATAD3B, ATG7, ATP11A, ATP11B, ATP6AP2, ATP6V0A1, ATP6V0C, ATP6V1D, ATP8A1, ATP8B4,…	FALSE
	GO:0042127	GO_BiologicalProcess-GOA_23.02.2017_10h01	regulation of cell proliferation	[3, 4]	[Group06]	38	2.275449	1.3621036182550688E-8	7.314496430029719E-6	{Group06=1.3621036182550688E-8}	{Group06=9.534725327785482E-8}	[CBFA2T3, CCDC88A, CD74, CD86, CDKN1A, CSF1R, CST3, CTSZ, CXCL11, CXCL12, EBI3, GAB2, GLUL, GPX1, HLA-DRB1, HLX, IL6R, KLF4, LAMC1, MNDA, NDRG1, NGFR, NLRP3, NRP1, NRP2, PDGFC, PID1, PLPP1, PRKCA, PTPRJ, RAPGEF1, SAT1, SOD2, SULF2, TNFAIP3, TNS3, TRPM4, ZNF703]	[A4GNT, ABCC4, ABI1, ABL1, ABL2, ACE, ACE2, ACER2, ACER3, ACVR1C, ACVRL1, ADA, ADAM10, ADAM17, ADAMTS1, ADAMTS8, ADARB1, ADCYAP1, ADGRB1, ADGRG1, ADIPOQ, ADM, ADORA1, ADORA2A, ADRA1A, ADRA1D, ADRA2A, AFDN, AGAP2, AGER, AGGF1, AGO3, AGT, AGTR1, AGTR2, AGXT, AHR, AIF1, AIMP1, AIMP2, AKIRIN2, AKR1B1, AKR1C2, AKR1C3, AKT1, ALDH1A2, ALDH3A1, ALK, ALOX12, ALOX15B, AMBRA1, AMELX, AMH, ANG, ANGPT1, ANKRD…	TRUE
	GO:0042330	GO_BiologicalProcess-GOA_23.02.2017_10h01	taxis	[2, 3]	[Group15]	24	3.97351	3.130112066856936E-10	1.7246917488381718E-7	{Group15=5.938439917956392E-10}	{Group15=7.1261279015476705E-9}	[CD74, CSF1R, CSF3R, CXCL11, CXCL12, DPYSL2, EPHB1, EPHB2, FFAR2, FPR1, FPR3, GAB2, IL6R, LAMC1, NGFR, NRP1, NRP2, PIK3CB, PRKCA, PTPRJ, TREM1, TRPM2, TRPM4, TYMP]	[ACKR2, ACKR3, ACKR4, ADAM10, ADAM17, ADAM8, ADGRA2, ADGRE2, AGER, AGTR1, AIF1, AIMP1, ALCAM, ALKBH1, AMH, AMOT, ANGPT1, ANGPT2, ANO6, ANOS1, ANXA1, APBB2, APOA1, APP, ARHGAP35, ARHGEF16, ARHGEF5, ARRB2, ART4, ARTN, ARX, ATOH1, AZU1, B3GNT2, B3GNT6, B4GAT1, BCAR1, BCL11B, BDNF, BDNF-AS, BIN2, BMP4, BMP7, BMPR1B, BMPR2, BOC, BST1, BUD31, C1QBP, C3AR1, C5, C5AR1, C5AR2, CALCA, CALR, CAMK1D, CASR, C…	FALSE
	GO:0042611	GO_CellularComponent-GOA_23.02.2017_10h01	MHC protein complex	[4, 5, 6, 7]	[Group14]	6	17.647058	3.775813513398878E-7	1.9898537215612088E-4	{Group14=5.048455108671271E-19}	{Group14=9.087219195608286E-18}	[CD74, HLA-DMA, HLA-DQB1, HLA-DRA, HLA-DRB1, HLA-F]	[B2M, CD74, GNAO1, HFE, HLA-A, HLA-B, HLA-C, HLA-DMA, HLA-DMB, HLA-DOA, HLA-DOB, HLA-DPA1, HLA-DPB1, HLA-DQA1, HLA-DQA2, HLA-DQB1, HLA-DQB2, HLA-DQB3, HLA-DRA, HLA-DRB1, HLA-DRB2, HLA-DRB3, HLA-DRB4, HLA-DRB5, HLA-DRB7, HLA-DRB9, HLA-E, HLA-F, HLA-G, HLA-H, LOC105369230, MR1, PNKD, RBM45]	FALSE
	GO:0042613	GO_CellularComponent-GOA_23.02.2017_10h01	MHC class II protein complex	[5, 6, 7, 8]	[Group14]	5	20.0	1.92275007045925E-6	9.729115356523804E-4	{Group14=5.048455108671271E-19}	{Group14=9.087219195608286E-18}	[CD74, HLA-DMA, HLA-DQB1, HLA-DRA, HLA-DRB1]	[CD74, GNAO1, HLA-A, HLA-C, HLA-DMA, HLA-DMB, HLA-DOA, HLA-DOB, HLA-DPA1, HLA-DPB1, HLA-DQA1, HLA-DQA2, HLA-DQB1, HLA-DQB2, HLA-DQB3, HLA-DRA, HLA-DRB1, HLA-DRB2, HLA-DRB3, HLA-DRB4, HLA-DRB5, HLA-DRB7, HLA-DRB9, LOC105369230, RBM45]	FALSE
	GO:0043299	GO_BiologicalProcess-GOA_23.02.2017_10h01	leukocyte degranulation	[3, 6, 7, 8, 9]	[Group17]	19	3.2478633	5.84111776678975E-7	3.04322235649746E-4	{Group17=5.544861783253173E-16}	{Group17=8.317292674879759E-15}	[ADA2, CD14, CD68, CFD, CFP, CREG1, CST3, CTSB, CTSZ, FCN1, FPR1, GAB2, GRN, MNDA, NFAM1, NPC2, PRCP, PTPRJ, TRPM2]	[A1BG, ABCA13, ABR, ACAA1, ACLY, ACPP, ACTR10, ACTR1B, ACTR2, ADA2, ADAM10, ADAM8, ADGRE3, ADGRE5, ADGRG3, ADORA2B, AGA, AGL, AGPAT2, AHSG, AIFM2, ALAD, ALDH3B1, ALDOA, ALDOC, ALOX5, AMH, AMPD3, ANO6, ANPEP, ANXA2, ANXA3, AOC1, AP1G1, AP1M1, AP2A2, APAF1, APEH, APRT, ARG1, ARHGAP45, ARHGAP9, ARL8A, ARMC8, ARPC5, ARSA, ARSB, ASAH1, ATAD3B, ATG7, ATP11A, ATP11B, ATP6AP2, ATP6V0A1, ATP6V0C, ATP6V1D,…	FALSE
	GO:0043312	GO_BiologicalProcess-GOA_23.02.2017_10h01	neutrophil degranulation	[4, 6, 7, 8, 9, 10]	[Group17]	18	3.358209	7.325611636755107E-7	3.8019924394759006E-4	{Group17=5.544861783253173E-16}	{Group17=8.317292674879759E-15}	[ADA2, CD14, CD68, CFD, CFP, CREG1, CST3, CTSB, CTSZ, FCN1, FPR1, GRN, MNDA, NFAM1, NPC2, PRCP, PTPRJ, TRPM2]	[A1BG, ABCA13, ABR, ACAA1, ACLY, ACPP, ACTR10, ACTR1B, ACTR2, ADA2, ADAM10, ADAM8, ADGRE3, ADGRE5, ADGRG3, AGA, AGL, AGPAT2, AHSG, AIFM2, ALAD, ALDH3B1, ALDOA, ALDOC, ALOX5, AMH, AMPD3, ANO6, ANPEP, ANXA2, ANXA3, AOC1, AP1M1, AP2A2, APAF1, APEH, APRT, ARG1, ARHGAP45, ARHGAP9, ARL8A, ARMC8, ARPC5, ARSA, ARSB, ASAH1, ATAD3B, ATG7, ATP11A, ATP11B, ATP6AP2, ATP6V0A1, ATP6V0C, ATP6V1D, ATP8A1, ATP8B4,…	FALSE
	GO:0043408	GO_BiologicalProcess-GOA_23.02.2017_10h01	regulation of MAPK cascade	[5, 6, 7, 8, 9, 10]	[Group11]	20	2.773925	3.2931378242898E-6	0.001630103223023451	{Group11=1.6625391711788664E-5}	{Group11=1.6625391711788664E-5}	[ADAM9, CD74, CSF1R, DUSP5, DUSP6, EPHB1, FGD2, FPR1, GADD45A, HLA-DRB1, ICAM1, IL6R, KLF4, NRP1, PDGFC, PIK3CB, PRKCA, PTPRJ, RAPGEF1, ZEB2]	[ABCA7, ABL1, ACKR3, ADAM8, ADAM9, ADCYAP1, ADIPOQ, ADORA1, ADORA2B, ADRA1A, ADRA1B, ADRA1D, ADRA2A, ADRA2B, ADRA2C, ADRB2, ADRB3, AGER, AIDA, AJUBA, AKAP13, AKR1B1, AKT1, ALK, ALKAL1, ALKAL2, ALOX12B, ALOX15, AMBP, AMH, ANGPT1, ANKRD6, ANKS1B, APIP, APOE, APP, AR, ARAF, AREG, ARHGAP8, ARHGEF5, ARHGEF7, ARL6IP5, ARRB1, ARRB2, ASH1L, ATF3, ATP6AP1, ATP6AP2, AVPI1, AXIN1, BANK1, BIRC7, BMP10, BMP15…	FALSE
	GO:0043410	GO_BiologicalProcess-GOA_23.02.2017_10h01	positive regulation of MAPK cascade	[5, 6, 7, 8, 9, 10, 11]	[Group11]	17	3.288201	2.020239330707593E-6	0.0010202208620073345	{Group11=1.6625391711788664E-5}	{Group11=1.6625391711788664E-5}	[ADAM9, CD74, CSF1R, DUSP5, DUSP6, FGD2, FPR1, GADD45A, HLA-DRB1, ICAM1, IL6R, NRP1, PDGFC, PIK3CB, PRKCA, RAPGEF1, ZEB2]	[ABCA7, ABL1, ACKR3, ADAM8, ADAM9, ADCYAP1, ADORA1, ADORA2B, ADRA1A, ADRA1B, ADRA1D, ADRA2A, ADRA2B, ADRA2C, ADRB2, ADRB3, AGER, AJUBA, AKAP13, AKR1B1, ALK, ALKAL1, ALKAL2, ALOX12B, ALOX15, AMH, ANGPT1, ANKRD6, APP, AR, ARAF, AREG, ARHGAP8, ARHGEF5, ARHGEF7, ARL6IP5, ARRB1, ARRB2, ATP6AP1, AVPI1, AXIN1, BANK1, BIRC7, BMP2, BMP4, BMPER, BNIP2, BRAF, BUD31, C18200, C1QTNF1, C1QTNF2, C5, C5AR1, C5AR…	TRUE
	GO:0044433	GO_CellularComponent-GOA_23.02.2017_10h01	cytoplasmic vesicle part	[3, 4, 5, 6, 7, 8]	[Group17]	39	2.638701	1.1940803108407162E-10	6.639086528274382E-8	{Group17=5.544861783253173E-16}	{Group17=8.317292674879759E-15}	[ADA2, ATP13A2, CD14, CD163, CD68, CD74, CFD, CFP, CREG1, CST3, CTSB, CTSZ, EPHB1, F13A1, FCN1, FGD2, FPR1, GRN, HLA-DMA, HLA-DQB1, HLA-DRA, HLA-DRB1, HLA-F, IFNGR2, IL15RA, LRP1, MNDA, MYOF, NDRG1, NFAM1, NLRP3, NPC2, PRCP, PTPRJ, RAPGEF1, SERPING1, SLC9A9, SNX24, TRPM2]	[A1BG, A2M, ABCA13, ABCA2, ABCA3, ABCA5, ABCA7, ABCB6, ABCC11, ABCC4, ABCC8, ABCD1, ACAA1, ACAP1, ACAP2, ACLY, ACPP, ACR, ACRBP, ACTN1, ACTN2, ACTN4, ACTR10, ACTR1B, ACTR2, ADA, ADA2, ADAM10, ADAM30, ADAM8, ADGRE3, ADGRE5, ADGRG3, ADRB2, AFTPH, AGA, AGL, AGPAT2, AGTRAP, AHNAK2, AHSG, AIFM2, ALAD, ALB, ALDH3B1, ALDOA, ALDOC, ALOX5, AMH, AMN, AMPD3, AMPH, ANKFY1, ANKRD27, ANO6, ANPEP, ANTXR1, ANTXR…	FALSE
	GO:0044437	GO_CellularComponent-GOA_23.02.2017_10h01	vacuolar part	[3, 4, 5, 6, 7, 8]	[Group14, Group17]	21	3.6777582	1.716301297147495E-8	9.165048926767624E-6	{Group14=5.048455108671271E-19, Group17=5.544861783253173E-16}	{Group14=9.087219195608286E-18, Group17=8.317292674879759E-15}	[ADA2, ATP13A2, CD68, CD74, CREG1, CTSB, FPR1, GRN, HLA-DMA, HLA-DQB1, HLA-DRA, HLA-DRB1, LRP1, MNDA, NFAM1, NPC2, PRCP, SLC15A3, TRPM2, VCAN, WDFY3]	[ABCA13, ABCA2, ABCA5, ABCB9, ABCC10, ABCC11, ABCD4, ACAN, ACD, ACLY, ACP2, ACPP, ACR, ACTR10, ACTR2, ADA2, AGA, AGRN, AHNAK, ANKFY1, ANPEP, ANXA2, ANXA6, AP1B1, AP1G1, AP1M1, AP1M2, AP1S1, AP1S2, AP1S3, AP2A1, AP2A2, AP2B1, AP2M1, AP2S1, AP3B1, AP3D1, AP3M1, AP5B1, AP5M1, AP5S1, APOB, ARG1, ARHGAP45, ARL8A, ARL8B, ARRB1, ARSA, ARSB, ASAH1, ATG14, ATG16L1, ATG16L2, ATG9B, ATP11A, ATP11B, ATP11C, …	FALSE
	GO:0045055	GO_BiologicalProcess-GOA_23.02.2017_10h01	regulated exocytosis	[5, 6, 7, 8]	[Group17]	21	2.6022305	4.962892925174257E-6	0.002421891747485037	{Group17=5.544861783253173E-16}	{Group17=8.317292674879759E-15}	[ADA2, CD14, CD68, CFD, CFP, CREG1, CST3, CTSB, CTSZ, F13A1, FCN1, FPR1, GAB2, GRN, MNDA, NFAM1, NPC2, PRCP, PTPRJ, SERPING1, TRPM2]	[A1BG, A2M, ABCA12, ABCA13, ABCC4, ABR, ACAA1, ACLY, ACPP, ACTN1, ACTN2, ACTN4, ACTR10, ACTR1B, ACTR2, ADA2, ADAM10, ADAM8, ADGRE3, ADGRE5, ADGRG3, ADORA2B, ADRA2A, AGA, AGL, AGPAT2, AHSG, AIFM2, ALAD, ALB, ALDH3B1, ALDOA, ALDOC, ALOX5, AMH, AMPD3, ANO6, ANPEP, ANXA2, ANXA3, ANXA5, AOC1, AP1G1, AP1M1, AP2A2, APAF1, APEH, APLP2, APOA1, APOH, APOOL, APP, APRT, ARF1, ARF1P1, ARG1, ARHGAP45, ARHGAP9,…	FALSE
	GO:0045087	GO_BiologicalProcess-GOA_23.02.2017_10h01	innate immune response	[3, 4]	[Group14, Group16]	27	2.9094827	1.904222867554857E-8	1.0149507884067387E-5	{Group14=5.048455108671271E-19, Group16=1.1705387164571809E-17}	{Group14=9.087219195608286E-18, Group16=1.9899158179772074E-16}	[CD14, CD180, CD86, CFD, CFP, CIITA, COCH, CSF1R, CTSB, DAPK1, FCN1, FFAR2, HLA-DQB1, HLA-DRA, HLA-DRB1, HLA-F, ICAM1, IFNGR2, KYNU, NAIP, NECTIN2, NLRP3, PRKCA, SERPINB9, SERPING1, TNFAIP3, TREM1]	[A2M, ABL1, ABL2, ACOD1, ADAM15, ADAM8, ADAMTS13, ADAR, ADARB1, AGER, AIF1, AIM2, AKAP8, AKIRIN2, AKR1C1, AMH, ANG, ANKHD1, ANKHD1-EIF4EBP3, ANKRD17, ANXA1, AP1G1, APCS, APOA4, APOB, APOBEC3A, APOBEC3B, APOBEC3C, APOBEC3D, APOBEC3F, APOBEC3G, APOBEC3H, APOL1, APP, AQP4, ARHGEF2, ARHGEF7, ARRB2, ATG12, ATG5, AXL, B2M, BCL10, BIRC2, BIRC3, BLK, BMX, BPIFA1, BPIFB1, BPIFB3, BST2, BTK, BTRC, C16119, …	FALSE
	GO:0045321	GO_BiologicalProcess-GOA_23.02.2017_10h01	leukocyte activation	[2, 4]	[Group16, Group17]	39	3.0	2.4731813281658182E-12	1.387454725101024E-9	{Group16=1.1705387164571809E-17, Group17=5.544861783253173E-16}	{Group16=1.9899158179772074E-16, Group17=8.317292674879759E-15}	[ADA2, ADAM9, CD14, CD180, CD68, CD74, CD83, CD86, CDKN1A, CFD, CFP, CREG1, CST3, CTSB, CTSZ, EBI3, EPHB1, FCN1, FPR1, GAB2, GRN, HLA-DQB1, HLA-DRA, HLA-DRB1, HLX, ICAM1, IL15RA, MAFB, MNDA, NDRG1, NECTIN2, NFAM1, NLRP3, NPC2, PRCP, PTPRJ, SPI1, TNFAIP3, TRPM2]	[A1BG, ABCA13, ABL1, ABR, ACAA1, ACKR2, ACLY, ACPP, ACTR10, ACTR1B, ACTR2, ADA, ADA2, ADAM10, ADAM17, ADAM8, ADAM9, ADGRE3, ADGRE5, ADGRF5, ADGRG3, ADORA2A, ADORA2B, AGA, AGER, AGL, AGPAT2, AHR, AHSG, AICDA, AIF1, AIFM2, AIRE, AKAP17A, AKT1, ALAD, ALDH3B1, ALDOA, ALDOC, ALOX5, AMH, AMPD3, ANO6, ANPEP, ANXA1, ANXA2, ANXA3, AOC1, AP1G1, AP1M1, AP2A2, AP3B1, AP3D1, APAF1, APBB1IP, APEH, APLF, APRT, …	TRUE
	GO:0045785	GO_BiologicalProcess-GOA_23.02.2017_10h01	positive regulation of cell adhesion	[2, 3, 4]	[Group09, Group12, Group16]	15	3.5294118	3.5562818048374486E-6	0.0017461343661751873	{Group09=2.29488096998068E-9, Group12=1.71519260818975E-16, Group16=1.1705387164571809E-17}	{Group09=2.5243690669787483E-8, Group12=2.7443081731036E-15, Group16=1.9899158179772074E-16}	[ADAM9, CD74, CD83, CD86, CXCL12, EBI3, FMN1, HLA-DQB1, HLA-DRA, HLA-DRB1, HLX, ICAM1, NLRP3, PRKCA, PTPRJ]	[ABI3BP, ADA, ADAM8, ADAM9, ADGRG1, AGER, AGR2, AIF1, AKT1, ALOX12, ALOX15, ANGPT1, ANK3, ANXA1, AP3B1, AP3D1, APBB1IP, APOA1, ARHGEF7, ARL2, ARPC2, AZU1, BAD, BAG4, BCL10, BMP7, BRAF, BTLA, BTNL2, C00870, C18200, C1QBP, C21orf33, CALR, CARD11, CARMIL1, CAV1, CCDC80, CCDC88B, CCL19, CCL2, CCL21, CCL25, CCL28, CCL5, CCR2, CCR7, CD1D, CD24, CD244, CD247, CD27, CD274, CD276, CD28, CD36, CD3D, CD3E, …	FALSE
	GO:0045860	GO_BiologicalProcess-GOA_23.02.2017_10h01	positive regulation of protein kinase activity	[7, 8, 9, 10]	[Group11]	16	3.0947776	8.809331233662602E-6	0.004122767017354098	{Group11=1.6625391711788664E-5}	{Group11=1.6625391711788664E-5}	[ADAM9, CCDC88A, CD74, CDKN1A, CSF1R, DUSP5, DUSP6, FGD2, FPR1, GADD45A, IL6R, PDGFC, PIK3CB, PRKCA, RAPGEF1, ZEB2]	[ABI1, ABI2, ABL1, ACE, ACSL1, ACVR2B, ADAM17, ADAM8, ADAM9, ADCY1, ADCY2, ADCY3, ADCY4, ADCY5, ADCY6, ADCY7, ADCY8, ADCY9, ADCYAP1, ADIPOQ, ADNP, ADORA1, ADORA2B, ADRA2A, ADRA2B, ADRA2C, ADRB2, AFAP1L2, AGAP2, AGER, AGT, AGXT, AJUBA, AKAP13, AKT1, ALK, ALKAL1, ALKAL2, ALS2, AMH, ANG, ANGPT1, ANGPT4, APP, ARAF, ARHGEF5, ARHGEF7, ARRB1, ATP2B4, AVPI1, AXIN1, AZU1, BAK1, BAX, BIRC7, BMP2, BMP4, BRA…	FALSE
	GO:0046903	GO_BiologicalProcess-GOA_23.02.2017_10h01	secretion	[4, 5]	[Group13, Group17]	38	2.2877784	1.1771906846376807E-8	6.356829697043476E-6	{Group13=1.0818522928935005E-8, Group17=5.544861783253173E-16}	{Group13=8.654818343148004E-8, Group17=8.317292674879759E-15}	[ADA2, ADAM9, ATP13A2, CD14, CD34, CD68, CD74, CFD, CFP, CREG1, CSF1R, CST3, CTSB, CTSZ, CXCL12, DPYSL2, F13A1, FCN1, FFAR2, FPR1, GAB2, GLUL, GRN, HLA-DRB1, IL1RN, MARCKS, MNDA, NFAM1, NLRP3, NPC2, PRCP, PRKCA, PTPRJ, SERPING1, TNFAIP2, TREM1, TRPM2, TRPM4]	[A1BG, A2M, AACS, ABAT, ABCA1, ABCA12, ABCA13, ABCB11, ABCB4, ABCC2, ABCC4, ABCC8, ABL1, ABR, ACAA1, ACE, ACHE, ACLY, ACOD1, ACPP, ACSL3, ACSL4, ACTN1, ACTN2, ACTN4, ACTR10, ACTR1B, ACTR2, ACVR1C, ACVR2B, ADA, ADA2, ADAM10, ADAM8, ADAM9, ADCY5, ADCYAP1, ADGRE3, ADGRE5, ADGRG3, ADIPOQ, ADM, ADORA1, ADORA2A, ADORA2B, ADRA2A, ADRA2B, ADRA2C, AGA, AGL, AGPAT2, AGR2, AGT, AGTR1, AGTR2, AGXT, AHSG, AIF…	FALSE
	GO:0048514	GO_BiologicalProcess-GOA_23.02.2017_10h01	blood vessel morphogenesis	[3, 4, 6, 7, 8, 9]	[Group15]	18	3.3395176	7.937852553872334E-7	4.111807622905869E-4	{Group15=5.938439917956392E-10}	{Group15=7.1261279015476705E-9}	[CD34, EPHB1, EPHB2, GPX1, KLF4, LRP1, NGFR, NRP1, NRP2, PIK3CB, PRCP, PRKCA, SAT1, SPI1, TGFBI, TNFAIP2, TNFAIP3, TYMP]	[AAMP, ACKR3, ACVR1, ACVRL1, ADAM15, ADAM8, ADGRA2, ADGRB1, ADGRB2, ADGRB3, ADGRG1, ADIPOR2, ADM, ADM2, AGGF1, AGT, AGXT, AIMP1, ALOX12, AMOT, ANG, ANGPT1, ANGPT2, ANGPT4, ANGPTL3, ANGPTL4, ANGPTL6, ANPEP, ANXA2, ANXA3, APOB, APOD, APOE, APOH, APOLD1, AQP1, ARHGAP22, ARHGAP24, ARID2, ASB4, ATP5B, ATPIF1, B4GALT1, BAK1, BAX, BCAS3, BMP4, BMPER, BMPR1A, BMPR2, BRCA1, BTG1, C13705, C1D, C1GALT1, C21…	FALSE
	GO:0048646	GO_BiologicalProcess-GOA_23.02.2017_10h01	anatomical structure formation involved in morphogenesis	[2, 3, 4]	[Group15]	28	2.7000964	4.9008995497955894E-8	2.5925758618418667E-5	{Group15=5.938439917956392E-10}	{Group15=7.1261279015476705E-9}	[ADAM9, CD34, CSF3R, DUSP5, DUSP6, EPB41L3, EPHB1, EPHB2, FMN1, GPX1, KLF4, MAFB, MYOF, NECTIN2, NGFR, NRP1, NRP2, PIK3CB, PLEKHO1, PRCP, PRKCA, SAT1, SLC24A4, TGFBI, TNFAIP2, TNFAIP3, TYMP, ZEB2]	[AAMP, ABI1, ABL1, ACKR3, ACTA1, ACTC1, ACTG1, ACTN1, ACTN2, ACVR1, ACVR2B, ACVRL1, ADA, ADAM12, ADAM15, ADAM17, ADAM8, ADAM9, ADAMTS1, ADGRA2, ADGRB1, ADGRB2, ADGRB3, ADGRG1, ADGRG6, ADIPOR2, ADM, ADM2, AGFG1, AGGF1, AGT, AGTPBP1, AGXT, AHI1, AIMP1, AKAP13, AKR1B1, ALDH1A3, ALOX12, ALX1, AMELX, AMOT, AMTN, ANG, ANGPT1, ANGPT2, ANGPT4, ANGPTL3, ANGPTL4, ANGPTL6, ANK2, ANKRD1, ANPEP, ANXA2, ANXA3,…	FALSE
	GO:0048870	GO_BiologicalProcess-GOA_23.02.2017_10h01	cell motility	[2, 3, 4]	[Group15]	37	2.387097	6.2482926146856725E-9	3.3865745971596343E-6	{Group15=5.938439917956392E-10}	{Group15=7.1261279015476705E-9}	[ADAM9, CCDC88A, CD34, CD74, CSF1R, CSF3R, CXCL11, CXCL12, EPHB1, FFAR2, FPR1, FPR3, GPX1, ICAM1, IL6R, KLF4, LAMC1, LRP1, NAV1, NRP1, NRP2, PDGFC, PIK3CB, PLEKHO1, PLPP1, PRCP, PRKCA, PTPRJ, SRGAP2, TNS1, TNS3, TREM1, TRPM2, TRPM4, VCAN, ZEB2, ZNF703]	[AAMP, ABHD2, ABHD6, ABI2, ABI3, ABL1, ABL2, ABR, ACE, ACKR3, ACTN4, ACVR1, ACVR1B, ACVR1C, ACVRL1, ADA, ADAM10, ADAM15, ADAM17, ADAM8, ADAM9, ADAMTS12, ADARB1, ADCY3, ADCY8, ADD2, ADGRA2, ADGRE2, ADGRG1, ADGRG3, ADGRL3, ADIPOQ, ADIPOR1, ADORA1, ADRA2A, AGT, AGTR1, AGTR2, AGXT, AIF1, AIMP1, AIRE, AJUBA, AKAP4, AKT1, AKT2, ALKBH1, ALOX12, ALOX15B, ALX1, AMH, AMOT, AMOTL1, ANG, ANGPT1, ANGPT2, ANGP…	FALSE
	GO:0050714	GO_BiologicalProcess-GOA_23.02.2017_10h01	positive regulation of protein secretion	[4, 5, 6, 7, 8, 9, 10]	[Group13, Group17]	12	4.9382715	1.1580098520444876E-6	5.952170639508666E-4	{Group13=1.0818522928935005E-8, Group17=5.544861783253173E-16}	{Group13=8.654818343148004E-8, Group17=8.317292674879759E-15}	[ADAM9, ATP13A2, CD14, CD34, CSF1R, FCN1, FFAR2, GLUL, HLA-DRB1, NLRP3, TRPM2, TRPM4]	[AACS, ABAT, ABL1, ACHE, ADAM8, ADAM9, ADORA2A, AGTR2, AIM2, ALOX15B, AMH, ANG, ANKRD1, ANO1, APBB1, ARF1, ARF1P1, ARRB1, ATP13A2, BAD, BLK, BMP6, BTNL2, C03958, C15906, C16079, C1QTNF1, C1QTNF12, C1QTNF3, C2CD2L, C5, CADM1, CAMP, CAPN10, CARD8, CASP1, CASP5, CASR, CCL19, CCL3, CD14, CD2, CD244, CD274, CD34, CD38, CD58, CFTR, CHAMP1, CHIA, CHUK, CLEC4E, CLEC5A, CLEC6A, CLEC9A, CLU, CRH, CRTAM, CS…	FALSE
	GO:0050776	GO_BiologicalProcess-GOA_23.02.2017_10h01	regulation of immune response	[3, 4]	[Group16, Group17]	35	3.3018868	2.8898274846674316E-12	1.6183033914137618E-9	{Group16=1.1705387164571809E-17, Group17=5.544861783253173E-16}	{Group16=1.9899158179772074E-16, Group17=8.317292674879759E-15}	[CD14, CD180, CD34, CD74, CD86, CFD, CFP, COCH, CTSB, FCN1, FFAR2, FPR1, FPR3, GAB2, GPX1, HLA-DQB1, HLA-DRA, HLA-DRB1, HLA-F, HLX, ICAM1, IFNGR2, MNDA, NECTIN2, NFAM1, NLRP3, PIK3CB, PRKCA, PTPRJ, RAPGEF1, SERPINB9, SERPING1, TNFAIP3, TREM1, TRPM4]	[A2M, ABI1, ABL1, ABR, ACOD1, ACTB, ACTG1, ACTR2, ACTR3, ADA, ADAM8, ADAR, ADCYAP1, ADORA2B, AGER, AIM2, AKR1C1, ALOX15, AMBP, AMH, ANGPT1, ANKRD17, ANXA1, AP1G1, APLF, APOA1, APOA2, APOB, ARHGEF7, ARPC1A, ARPC1B, ARPC2, ARPC3, ARPC4, ARPC5, ARRB2, ATAD5, ATG5, B2M, BAG6, BAIAP2, BAX, BCAR1, BCL10, BCL2, BCL6, BCR, BIRC2, BIRC3, BLK, BMS1P20, BPIFB1, BRAF, BRK1, BST2, BTK, BTN3A1, BTNL2, BTRC, C1…	FALSE
	GO:0050778	GO_BiologicalProcess-GOA_23.02.2017_10h01	positive regulation of immune response	[3, 4, 5]	[Group16, Group17]	27	3.233533	2.037670191423486E-9	1.1125679245172234E-6	{Group16=1.1705387164571809E-17, Group17=5.544861783253173E-16}	{Group16=1.9899158179772074E-16, Group17=8.317292674879759E-15}	[CD14, CD180, CD74, CD86, CFD, CFP, COCH, CTSB, FCN1, FFAR2, FPR1, FPR3, GAB2, HLA-DQB1, HLA-DRA, HLA-DRB1, HLX, MNDA, NECTIN2, NFAM1, NLRP3, PIK3CB, PRKCA, PTPRJ, RAPGEF1, SERPING1, TNFAIP3]	[A2M, ABI1, ABL1, ACOD1, ACTB, ACTG1, ACTR2, ACTR3, ADA, ADAM8, ADORA2B, AIM2, AKR1C1, AMH, ANKRD17, ANXA1, AP1G1, APOB, ARHGEF7, ARPC1A, ARPC1B, ARPC2, ARPC3, ARPC4, ARPC5, ARRB2, ATAD5, B2M, BAG6, BAIAP2, BAX, BCAR1, BCL10, BCL2, BIRC2, BIRC3, BLK, BMS1P20, BPIFB1, BRAF, BRK1, BTK, BTN3A1, BTNL2, BTRC, C1QA, C1QB, C1QBP, C1QC, C1R, C1RL, C1S, C1orf168, C2, C3, C3AR1, C4A, C4B, C4BPA, C4BPB, C4B…	FALSE
	GO:0050793	GO_BiologicalProcess-GOA_23.02.2017_10h01	regulation of developmental process	[2, 3]	[Group08]	48	2.0058503	6.161744907684008E-9	3.3458274848724164E-6	{Group08=1.0172228360093805E-8}	{Group08=9.155005524084425E-8}	[ADAM9, CCDC88A, CD34, CD74, CD83, CD86, COCH, CSF1R, CSF3R, CST3, CTSZ, CXCL12, DAAM1, DPYSL2, DUSP6, EPB41L3, EPHB1, EPHB2, FGD2, GPX1, HLA-DRB1, HLX, ICAM1, IL15RA, IL1RN, IL6R, KLF4, LILRB4, LRP1, MAFB, NFAM1, NGFR, NLRP3, NRP1, PID1, PLEKHO1, PRKCA, RAPGEF1, SLC45A3, SOD2, SPI1, SRGAP2, SULF2, TNFAIP3, TRPM4, TYMP, ZEB2, ZNF703]	[AAMDC, ABCA1, ABCA5, ABCG1, ABL1, ABL2, ABR, ACACB, ACE, ACIN1, ACTN3, ACTN4, ACTR2, ACVR1, ACVR1B, ACVR1C, ACVR2A, ACVR2B, ACVRL1, ADA, ADAM8, ADAM9, ADAMTS12, ADAMTS20, ADAMTS7, ADAMTS9, ADCY6, ADCYAP1, ADD1, ADGRA2, ADGRB1, ADGRB2, ADGRB3, ADGRG1, ADGRL1, ADGRL3, ADGRV1, ADIG, ADIPOQ, ADIPOR1, ADIRF, ADM, ADM2, ADNP, ADRA2B, ADRA2C, ADRB1, ADRB2, ADRB3, AFDN, AFG3L2, AGAP2, AGER, AGGF1, AGO4,…	TRUE
	GO:0051047	GO_BiologicalProcess-GOA_23.02.2017_10h01	positive regulation of secretion	[3, 4, 5, 6, 7]	[Group13, Group17]	15	3.7593985	1.640517968021527E-6	8.317426097869142E-4	{Group13=1.0818522928935005E-8, Group17=5.544861783253173E-16}	{Group13=8.654818343148004E-8, Group17=8.317292674879759E-15}	[ADAM9, ATP13A2, CD14, CD34, CSF1R, CXCL12, DPYSL2, FCN1, FFAR2, GAB2, GLUL, HLA-DRB1, NLRP3, TRPM2, TRPM4]	[AACS, ABAT, ABL1, ACHE, ACSL3, ADAM8, ADAM9, ADCYAP1, ADORA1, ADORA2A, ADORA2B, AGT, AGTR2, AGXT, AIM2, ALOX12B, ALOX15B, AMH, ANG, ANKRD1, ANO1, AP1G1, APBB1, APLN, AQP1, ARF1, ARF1P1, ARHGEF7, ARRB1, ATG5, ATP13A2, ATP6AP1, AVP, AVPR1A, BAD, BLK, BMP6, BTNL2, C00746, C03958, C13662, C13705, C15865, C15869, C15906, C16079, C1QTNF1, C1QTNF12, C1QTNF3, C2CD2L, C5, CACNA1G, CACNA1H, CACNA1I, CADM1…	FALSE
	GO:0051222	GO_BiologicalProcess-GOA_23.02.2017_10h01	positive regulation of protein transport	[3, 4, 5, 6, 7, 8, 9]	[Group13]	16	3.1128404	8.192398225510488E-6	0.003875004360666461	{Group13=1.0818522928935005E-8}	{Group13=8.654818343148004E-8}	[ADAM9, ATP13A2, BAG3, CD14, CD34, CSF1R, FCN1, FFAR2, GLUL, HLA-DRB1, LRP1, NLRP3, PRKCA, SULF2, TRPM2, TRPM4]	[AACS, ABAT, ABL1, ABLIM3, ACHE, ACSL3, ACSM6, ACTL6A, ADAM8, ADAM9, ADORA2A, AGTR2, AIM2, AKAP6, AKT2, ALOX15B, AMH, ANG, ANK3, ANKRD1, ANO1, ANP32B, ANXA13, APBB1, ARF1, ARF1P1, ARHGEF5, ARIH2, ARRB1, ASPH, ATG13, ATP13A2, B3GAT3, BAD, BAG3, BAMBI, BAP1, BCAP31, BCAS3, BLK, BMP4, BMP6, BMPR1A, BTNL2, C03958, C15906, C16079, C1D, C1QTNF1, C1QTNF12, C1QTNF3, C21orf33, C2CD2L, C2CD5, C5, C8orf4, C…	FALSE
	GO:0060055	GO_BiologicalProcess-GOA_23.02.2017_10h01	angiogenesis involved in wound healing	[4, 5, 6, 8, 9, 10, 11]	[Group15]	5	25.0	5.806757952432289E-7	3.0311276511696547E-4	{Group15=5.938439917956392E-10}	{Group15=7.1261279015476705E-9}	[CD34, GPX1, PIK3CB, PRCP, TNFAIP3]	[ADIPOR2, B4GALT1, CD34, CX3CL1, ETS1, FOXC2, GPR4, GPX1, HPSE, ITGB3, MCAM, NDNF, PIK3CB, PRCP, SERPINE1, SRF, TNFAIP3, VEGFB, XBP1, XBP1P1]	FALSE
	GO:0060326	GO_BiologicalProcess-GOA_23.02.2017_10h01	cell chemotaxis	[4, 5, 6]	[Group15]	13	4.642857	8.207493697128628E-7	4.2432742414155007E-4	{Group15=5.938439917956392E-10}	{Group15=7.1261279015476705E-9}	[CD74, CSF3R, CXCL11, CXCL12, EPHB1, FFAR2, FPR1, FPR3, IL6R, NRP1, TREM1, TRPM2, TRPM4]	[ADAM10, ADAM17, ADAM8, ADGRE2, AGTR1, AIF1, ANO6, ANXA1, ARHGEF16, ARHGEF5, ARRB2, AZU1, BCAR1, BIN2, BST1, BUD31, C1QBP, C3AR1, C5, C5AR1, C5AR2, CALCA, CALR, CAMK1D, CCL1, CCL11, CCL13, CCL14, CCL15, CCL15-CCL14, CCL16, CCL17, CCL18, CCL19, CCL2, CCL20, CCL21, CCL22, CCL23, CCL24, CCL25, CCL26, CCL27, CCL28, CCL3, CCL3L1, CCL4, CCL4L1, CCL4L2, CCL5, CCL7, CCL8, CCR1, CCR2, CCR5, CCR6, CCR7, CD…	FALSE
	GO:0070371	GO_BiologicalProcess-GOA_23.02.2017_10h01	ERK1 and ERK2 cascade	[5, 6, 7, 9, 10]	[Group11]	12	4.0540543	8.831306448406289E-6	0.004124220111405737	{Group11=1.6625391711788664E-5}	{Group11=1.6625391711788664E-5}	[CD74, CSF1R, DUSP6, EPHB1, HLA-DRB1, ICAM1, KLF4, NLRP3, NRP1, PDGFC, PRKCA, RAPGEF1]	[ABCA7, ABL1, ACKR3, ADCYAP1, ADIPOQ, ADRA1A, ADRA1D, AGT, AGXT, ALKAL1, ALKAL2, ALOX15, AMH, ANGPT1, APIP, APP, ARAF, ARHGAP8, ARRB1, ARRB2, ATF3, ATP6AP1, AVP, BMP2, BMP4, BMPER, BRAF, C13662, C18200, C1QL4, C3orf33, C5AR1, C5AR2, CAMK2D, CCL1, CCL11, CCL13, CCL14, CCL15, CCL15-CCL14, CCL16, CCL17, CCL18, CCL19, CCL2, CCL20, CCL21, CCL22, CCL23, CCL24, CCL25, CCL26, CCL3, CCL3L1, CCL4, CCL4L1, …	FALSE
	GO:0071345	GO_BiologicalProcess-GOA_23.02.2017_10h01	cellular response to cytokine stimulus	[5]	[Group10, Group14]	24	3.1496062	2.9476689765324536E-8	1.5652122265387327E-5	{Group10=2.0472603568336827E-15, Group14=5.048455108671271E-19}	{Group10=2.866164499567156E-14, Group14=9.087219195608286E-18}	[CD74, CD86, CIITA, CSF1R, CSF2RA, CSF2RB, CSF3R, CXCL11, CXCL12, DAPK1, EBI3, HLA-DQB1, HLA-DRA, HLA-DRB1, HLA-F, ICAM1, IFNGR2, IL13RA1, IL15RA, IL1RN, IL6R, NGFR, PID1, TNFAIP3]	[ABCC2, ACKR1, ACKR2, ACKR3, ACKR4, ACOD1, ACSL1, ADAM17, ADAMTS12, ADAMTS13, ADAMTS7, ADAR, ADIPOQ, ADIPOR1, ADIPOR2, AGPAT1, AGPAT2, AIF1, AIM2, AKAP6, AKT1, ALAD, ALOX15, ANGPT1, ANKRD1, APOA1, APOB, AQP4, ARG1, ARHGEF2, ASPN, AXL, B2M, BAD, BAG4, BBS2, BBS4, BGN, BIRC2, BIRC3, BRCA1, BST2, BTF3P11, BTK, CACTIN, CALCA, CAMK2A, CAMK2B, CAMK2D, CAMK2G, CAMP, CARD14, CASP8, CAV1, CCDC3, CCL1, CCL…	FALSE
	GO:0071556	GO_CellularComponent-GOA_23.02.2017_10h01	integral component of lumenal side of endoplasmic reticulum membrane	[4, 5, 6, 7, 8, 9, 10, 11, 12]	[Group14]	5	15.151515	8.1305562623363E-6	0.003853883668347406	{Group14=5.048455108671271E-19}	{Group14=9.087219195608286E-18}	[CD74, HLA-DQB1, HLA-DRA, HLA-DRB1, HLA-F]	[BCAP31, CALR, CANX, CD74, GNAO1, HFE, HLA-A, HLA-B, HLA-C, HLA-DPA1, HLA-DPB1, HLA-DQA1, HLA-DQA2, HLA-DQB1, HLA-DQB2, HLA-DRA, HLA-DRB1, HLA-DRB3, HLA-DRB4, HLA-DRB5, HLA-E, HLA-F, HLA-G, HLA-H, HM13, LOC105369230, PKD2, PRKD2, SPPL2A, SPPL2B, SPPL2C, SPPL3, TAPBP]	FALSE
	GO:0072358	GO_BiologicalProcess-GOA_23.02.2017_10h01	cardiovascular system development	[4, 5, 6]	[Group15]	19	2.8831563	3.3908439223211395E-6	0.0016750768976266429	{Group15=5.938439917956392E-10}	{Group15=7.1261279015476705E-9}	[CD34, EPHB1, EPHB2, GPX1, KLF4, LRP1, NGFR, NRP1, NRP2, PIK3CB, PRCP, PRKCA, RAPGEF1, SAT1, SPI1, TGFBI, TNFAIP2, TNFAIP3, TYMP]	[AAMP, ABL1, ACKR3, ACTA2, ACVR1, ACVR2B, ACVRL1, ADAM15, ADAM8, ADAMTS6, ADGRA2, ADGRB1, ADGRB2, ADGRB3, ADGRG1, ADIPOR2, ADM, ADM2, AGGF1, AGT, AGXT, AHR, AIMP1, AKT1, ALDH1A2, ALOX12, AMOT, ANG, ANGPT1, ANGPT2, ANGPT4, ANGPTL3, ANGPTL4, ANGPTL6, ANKRD17, ANP32B, ANPEP, ANTXR1, ANXA2, ANXA3, AP2B1, APOB, APOD, APOE, APOH, APOLD1, AQP1, ARHGAP22, ARHGAP24, ARHGEF15, ARID1A, ARID2, ASB4, ATP5B, A…	FALSE
	GO:0080134	GO_BiologicalProcess-GOA_23.02.2017_10h01	regulation of response to stress	[3, 4]	[Group16]	30	2.1216407	2.64612330375195E-6	0.001323061651875975	{Group16=1.1705387164571809E-17}	{Group16=1.9899158179772074E-16}	[BAG3, CD14, CD180, CD34, CD74, CD86, CFP, COCH, CTSB, CXCL12, EPHB1, FCN1, FFAR2, FGD2, GADD45A, GPX1, HLA-DRB1, IFNGR2, KLF4, MGLL, NECTIN2, NLRP3, PRKCA, RAPGEF1, SERPINB9, SERPING1, SOD2, TNFAIP3, TRPM2, ZEB2]	[A2M, AAAS, ABAT, ABCB1, ABL1, ABR, ACE2, ACKR3, ACOD1, ACOX2, ADA, ADAM8, ADAMTS12, ADAMTS18, ADAR, ADCYAP1, ADIPOQ, ADORA1, ADORA2A, ADORA2B, ADRA2A, AGER, AGR2, AGT, AGTR1, AGXT, AHSG, AIDA, AIM2, AJUBA, AKR1C1, AKT1, AKT1S1, ALOX12, ALOX5AP, AMBP, AMH, ANKLE1, ANKRD1, ANKRD17, ANKRD6, ANKS1B, ANO6, ANTXR1, ANXA1, ANXA2, AOAH, AP1B1, AP1G1, AP1M1, AP1M2, AP1S1, AP1S2, AP1S3, AP2A1, AP2A2, AP2B…	FALSE
	GO:0097485	GO_BiologicalProcess-GOA_23.02.2017_10h01	neuron projection guidance	[4, 5, 6, 7, 8, 9, 11, 12]	[Group15]	12	4.897959	1.2621068351191694E-6	6.461986995810147E-4	{Group15=5.938439917956392E-10}	{Group15=7.1261279015476705E-9}	[CSF1R, CXCL12, DPYSL2, EPHB1, EPHB2, GAB2, LAMC1, NGFR, NRP1, NRP2, PIK3CB, PRKCA]	[ALCAM, ANOS1, APBB2, APP, ARHGAP35, ART4, ARTN, ARX, ATOH1, B3GNT2, B3GNT6, B4GAT1, BCL11B, BDNF, BDNF-AS, BMP7, BMPR1B, BMPR2, BOC, CDH4, CDK5, CDK5R1, CELSR3, CHL1, CHN1, CLSTN1, CNTN2, CNTN4, CREB1, CRMP1, CSF1R, CXCL12, DAG1, DCC, DDX11, DLX5, DOK1, DOK2, DOK4, DOK5, DOK6, DPYSL2, DPYSL4, DPYSL5, DRAXIN, DRGX, DSCAM, DVL1, DVL1P1, EFNA2, EFNA5, EFNB1, EFNB3, EGR2, ENAH, EPHA4, EPHA5, EPHA7, …	FALSE
	GO:0097708	GO_CellularComponent-GOA_23.02.2017_10h01	intracellular vesicle	[3, 4, 5, 6]	[Group17]	46	2.0122485	1.3364021256738145E-8	7.189843436125122E-6	{Group17=5.544861783253173E-16}	{Group17=8.317292674879759E-15}	[ADA2, ATP13A2, CCDC88A, CD14, CD163, CD68, CD74, CFD, CFP, CREG1, CST3, CTSB, CTSZ, DNM1, EPHB1, F13A1, FCN1, FGD2, FPR1, GRN, HLA-DMA, HLA-DQB1, HLA-DRA, HLA-DRB1, HLA-F, IFNGR2, IL15RA, LRP1, MNDA, MYOF, NDRG1, NFAM1, NGFR, NLRP3, NPC2, NRP1, PRCP, PRKCA, PTPRJ, RAPGEF1, SERPING1, SLC9A9, SNX24, SRGAP2, STEAP4, TRPM2]	[A1BG, A2M, AAK1, ABCA1, ABCA12, ABCA13, ABCA2, ABCA3, ABCA5, ABCA7, ABCB4, ABCB6, ABCC11, ABCC4, ABCC8, ABCD1, ABCG1, ABHD2, ACAA1, ACAP1, ACAP2, ACD, ACE, ACKR1, ACKR2, ACKR3, ACKR4, ACLY, ACPP, ACR, ACRBP, ACRV1, ACSBG1, ACTN1, ACTN2, ACTN4, ACTR10, ACTR1A, ACTR1B, ACTR2, ADA, ADA2, ADAM10, ADAM15, ADAM30, ADAM8, ADAMTS1, ADCYAP1R1, ADD2, ADGRE3, ADGRE5, ADGRF5, ADGRG3, ADGRL4, ADRA2C, ADRB1, …	FALSE
	GO:0098553	GO_CellularComponent-GOA_23.02.2017_10h01	lumenal side of endoplasmic reticulum membrane	[3, 4, 5, 6, 7, 8, 9, 10]	[Group14]	5	15.151515	8.1305562623363E-6	0.003853883668347406	{Group14=5.048455108671271E-19}	{Group14=9.087219195608286E-18}	[CD74, HLA-DQB1, HLA-DRA, HLA-DRB1, HLA-F]	[BCAP31, CALR, CANX, CD74, GNAO1, HFE, HLA-A, HLA-B, HLA-C, HLA-DPA1, HLA-DPB1, HLA-DQA1, HLA-DQA2, HLA-DQB1, HLA-DQB2, HLA-DRA, HLA-DRB1, HLA-DRB3, HLA-DRB4, HLA-DRB5, HLA-E, HLA-F, HLA-G, HLA-H, HM13, LOC105369230, PKD2, PRKD2, SPPL2A, SPPL2B, SPPL2C, SPPL3, TAPBP]	FALSE
	GO:0098602	GO_BiologicalProcess-GOA_23.02.2017_10h01	single organism cell adhesion	[2, 3]	[Group12]	21	3.008596	4.982501531892224E-7	2.610830802711525E-4	{Group12=1.71519260818975E-16}	{Group12=2.7443081731036E-15}	[ADAM9, CD34, CD74, CD83, CD86, CXCL12, EBI3, HLA-DQB1, HLA-DRA, HLA-DRB1, HLX, ICAM1, IL1RN, KLF4, LAMC1, NLRP3, PIK3CB, PRKCA, RAPGEF1, SRGAP2, ZNF703]	[ABAT, ABL1, ACTB, ACTG1, ACTN4, ACVR1, ADA, ADAM8, ADAM9, ADAMTS18, ADD2, ADGRV1, ADIPOQ, ADORA2A, AGER, AIF1, AKIP1, AKT1, ALOX12, ALOX15, ANK3, ANTXR1, ANXA1, ANXA9, AP1AR, AP3B1, AP3D1, APOA1, APOA4, ARHGEF7, ARPC2, ARVCF, ASS1, ASTN1, AXL, B4GALNT2, BAD, BCL10, BCL2, BCL6, BLOC1S4, BMP4, BMP5, BMP7, BRAF, BTLA, BTN2A2, BTNL2, BVES, C00870, C18200, C1QBP, C1QTNF1, C21orf33, CALCA, CALR, CAMK4…	FALSE
	GO:0098852	GO_CellularComponent-GOA_23.02.2017_10h01	lytic vacuole membrane	[4, 5, 6, 7, 8, 9, 10]	[Group14, Group17]	13	3.7463977	8.654662267567613E-6	0.004067691265756778	{Group14=5.048455108671271E-19, Group17=5.544861783253173E-16}	{Group14=9.087219195608286E-18, Group17=8.317292674879759E-15}	[ATP13A2, CD68, CD74, FPR1, HLA-DMA, HLA-DQB1, HLA-DRA, HLA-DRB1, LRP1, NFAM1, PRCP, SLC15A3, TRPM2]	[ABCA13, ABCA2, ABCA5, ABCB9, ABCC10, ABCD4, ACP2, ACPP, AHNAK, ANKFY1, ANPEP, ANXA2, ANXA6, AP1B1, AP1G1, AP1M1, AP1M2, AP1S1, AP1S2, AP1S3, AP2A1, AP2A2, AP2B1, AP2M1, AP2S1, AP3B1, AP3D1, AP3M1, AP5B1, AP5M1, AP5S1, ARL8A, ARL8B, ARRB1, ATP11A, ATP11B, ATP11C, ATP13A2, ATP6V0A1, ATP6V0A2, ATP6V0A4, ATP6V0C, ATP6V0D1, ATP6V1A, ATP6V1B2, ATP6V1C1, ATP6V1C2, ATP6V1D, ATP6V1E1, ATP6V1G1, ATP6V1H, …	FALSE
	GO:1903532	GO_BiologicalProcess-GOA_23.02.2017_10h01	positive regulation of secretion by cell	[3, 4, 5, 6, 7, 8]	[Group13, Group17]	15	4.0871935	5.774656668325159E-7	3.020145437534058E-4	{Group13=1.0818522928935005E-8, Group17=5.544861783253173E-16}	{Group13=8.654818343148004E-8, Group17=8.317292674879759E-15}	[ADAM9, ATP13A2, CD14, CD34, CSF1R, CXCL12, DPYSL2, FCN1, FFAR2, GAB2, GLUL, HLA-DRB1, NLRP3, TRPM2, TRPM4]	[AACS, ABAT, ABL1, ACHE, ADAM8, ADAM9, ADCYAP1, ADORA2A, ADORA2B, AGT, AGTR2, AGXT, AIM2, ALOX15B, AMH, ANG, ANKRD1, ANO1, AP1G1, APBB1, APLN, ARF1, ARF1P1, ARHGEF7, ARRB1, ATP13A2, ATP6AP1, AVP, AVPR1A, BAD, BLK, BMP6, BTNL2, C00746, C03958, C13662, C15865, C15869, C15906, C16079, C1QTNF1, C1QTNF12, C1QTNF3, C2CD2L, C5, CACNA1G, CACNA1H, CACNA1I, CADM1, CADPS2, CAMP, CAPN10, CARD8, CARTPT, CASP1…	FALSE
	GO:1903706	GO_BiologicalProcess-GOA_23.02.2017_10h01	regulation of hemopoiesis	[3, 4, 5, 6, 7, 8]	[Group08, Group09, Group12]	13	3.9156628	5.379522131715642E-6	0.002614447756013802	{Group08=1.0172228360093805E-8, Group09=2.29488096998068E-9, Group12=1.71519260818975E-16}	{Group08=9.155005524084425E-8, Group09=2.5243690669787483E-8, Group12=2.7443081731036E-15}	[CD74, CD83, CD86, CSF3R, HLA-DRB1, HLX, IL15RA, LILRB4, MAFB, NFAM1, NLRP3, PRKCA, SPI1]	[ACE, ACIN1, ACVR1B, ACVR2A, ADA, ADAM8, ADIPOQ, AGER, ANKLE1, ANKRD54, ANXA1, AP3B1, AP3D1, APCS, ARID4A, ARNT, ATP11C, ATP6AP1, ATXN1L, AXL, B2M, BAD, BCL6, BGLAP, BMP4, BRAF, BTK, C00870, C1QC, C21orf33, C8orf4, CA2, CALCA, CAMK4, CARD11, CARTPT, CASP8, CCL19, CCL3, CCR1, CD101, CD2, CD27, CD28, CD4, CD46, CD74, CD80, CD83, CD86, CDC73, CDK6, CDKN2A, CEACAM1, CEBPB, CIB1, CLDN18, CLPTM1, CREB1…	FALSE
	GO:2000026	GO_BiologicalProcess-GOA_23.02.2017_10h01	regulation of multicellular organismal development	[3, 4]	[Group08, Group09]	37	2.0396912	4.477116230977516E-7	2.350486021263196E-4	{Group08=1.0172228360093805E-8, Group09=2.29488096998068E-9}	{Group08=9.155005524084425E-8, Group09=2.5243690669787483E-8}	[CCDC88A, CD34, CD74, CD83, CD86, CSF3R, CTSZ, CXCL12, DAAM1, DPYSL2, DUSP6, EPHB1, EPHB2, GPX1, HLA-DRB1, HLX, IL15RA, IL1RN, KLF4, LILRB4, LRP1, MAFB, NFAM1, NGFR, NLRP3, NRP1, PRKCA, RAPGEF1, SLC45A3, SPI1, SRGAP2, SULF2, TNFAIP3, TRPM4, TYMP, ZEB2, ZNF703]	[ABL1, ABL2, ACACB, ACE, ACIN1, ACTN3, ACTR2, ACVR1, ACVR1B, ACVR1C, ACVR2A, ACVR2B, ACVRL1, ADA, ADAM8, ADAMTS12, ADAMTS7, ADCY6, ADCYAP1, ADD1, ADGRA2, ADGRB1, ADGRB2, ADGRB3, ADGRG1, ADGRL1, ADGRL3, ADIPOQ, ADIPOR1, ADM, ADM2, ADNP, ADRA2B, ADRA2C, ADRB2, AFDN, AGAP2, AGER, AGGF1, AGRN, AGT, AGTR2, AGXT, AHI1, AHSG, AKAP6, AKR1B1, AKT1, ALKAL1, ALKAL2, ALOX12, ALOX15B, ALX1, AMELX, AMH, AMIGO1…	TRUE

## Sheet: Figure 7b
	SIVmac251 NQLLIAILL			SIVsab92018 IGIVVIVKL			No competitor						SIVmac251 NQLLIAILL			SIVsab92018 IGIVVIVKL			No competitor
Concentration												Concentration
0.035	48	45.5	54.23	41.9	50.7	54.12	49.44	55.965	52.7025			0.035	56.7	67.5	62.1	56.7	68.7	62.7	59.04	83.64	71.34
0.07	56.1	33.9	45.65	44.8	56.2	45.3	40.067	48.708	44.3875			0.07	69.1	68.7	68.9	69.1	69.1	69.1	60.9588	71.34	66.1494
0.15	38.9	39.6	43.56	48.9	46.9	37.5	49.973	43.456	46.7145			0.15	56.9	69.1	63	56.9	67.8	62.35	61.008	80.2329	70.6205
0.33	29.1	27.2	33.56	48.8	36.4	44.3	57.783	41.697	49.74			0.33	67.7	67.8	67.75	67.7	69	68.35	64.329	83.886	74.1075
0.66	34.5	33.4	30.36	50.3	43.7	48.9	55.535	41.082	48.3085			0.66	68.2	69	68.6	68.2	45.1	56.65	65.436	55.6329	60.5344
1.25	33.6	25.2	18.6	46.5	49.4	51.3	54.608	60.996	57.802			1.25	69.1	45.1	57.1	69.1	67.8	68.45	55.965	70.848	63.4065
2.5	24.6	29.7	34.5	48.6	47.3	34.25	57	48	52.5			2.5	69.4	67.8	68.6	69.4	67.4	68.4	66.666	80.688	73.677
5	22.3	29.4	21.3	45.9	49.3	32.3	48	56	52			5	58	67.4	62.7	67.5	68.6	68.05	71.2047	74.046	72.6253
10	3.81	7.15	10.23	13.7	15.6	10	38	56	47			10	63	68.6	65.8	25.1	3.69	14.395	73.9476	56.088	73.9476
50	3.94	4.31	3.23	17.2	25.8	20.3	50.3	60.23	55.265			50	25.1	33.69	29.395	13.9	10.2	12.05	76.6536	72.447	74.5503
100	4.38	5.7	5.63	10.8	15.6	4.5	45.65	35.5	40.575			100	13.9	10.2	12.05	3.3	3.27	3.285	84.255	67.404	75.8295
500	1.67	3.51	4.56	11.4	24.4	4.56	54.56	38.98	46.77			500	3.3	3.27	3.285	3.5	3.33	3.415	62.484	78.474	70.479
1000	3.45	6.26	8.56	17.5	13.7	12.3	43.6	43.6	43.6			1000	2.3	3.27	2.785	2.3	3.23	4.5	69.5688	56.457	63.0129

## Sheet: Figure 7d
	SIVneg CynMAC NK cells								SIVneg rhMAC NK cells						SIVneg AGM NK cells
	Monkey								Monkey						Monkey
	CA552	CA275	CBB001	CA797	CE355	CG588			RM14222	RM2363	RM2564	AV556			SV083	SV091	SV092	SV093	SV101	SV104
No peptides	2	2	2	2	2	2		No peptides	2	2	2	2		No peptides	2	2	2	2	2	2
VL9	1.348514	1.531598	1.134256	0.9739295	1.134256	0.7392952		VL9	1.33243846	0	0.78	0.68		VL9	1.59072	1.57653	1.48226	0.695231	1.45117	1.02
HSP60	2.035121	1.997535	1.942643	1.735472	1.870574	1.856649		HSP60	1.8162413	2.042596873	1.56	1.69		HSP60	2.03775	2.03684	2.13642	2.03213	2.001	1.42749
SIVsab92018	1.426433	1.354719	1.128374	1.095978	1.23	1.03		SIVsab92018	1.83884909	1.19188553	1.89	1.56		SIVsab92018	1.51762	1.84631	1.28741	1.82661	0.974695	1.23
SIVmac251	0.1476791	0.03002541	0.35	0.64	0.89	0.23		SIVmac251	0.96142109	0.70851532	0.89	1.36		SIVmac251	0.897736	0.168621	0.826606	0.89967	0.723579	1.13

[truncated: 34 more sheets: Figure 7e, Figure 8a, Figure 8b, Figure 8c, Figure 8d, supplemental  fig 2a, supplemental  fig 2b, supplemental fig 2c, supplemental  fig 2d, Figure supplemental  3a, Figure supplemental  3b, Figure supplemental 3c, Figure supplemental 3d, Figure supplemental  3e, Figure supplemental  3f, Figure supplemental 4a, Figure supplemental 4b, Figure supplemental 4e, Figure supplemental 4f , Figure supplemental 5d …]
